# Supplementary material for: Growth, developmental achievements and vaccines timeliness of undocumented migrant children from Eritrea compared with Israelis
Source: PLoS One. 2018 Mar 8;13(3):e0193219. doi: 10.1371/journal.pone.0193219 (PMC5843265; doi:10.1371/journal.pone.0193219)
Supplement: S1 File — (XLS) [file pone.0193219.s001.xls]

## Sheet: work sheet
Iron	TH_Clinic	TH_Iron	Study_control	DoB	1_TH_Visit	Insurance	Mother_YoB	Mother_edu	Mother_work	Pregnancy_length	1_apgar	5_apgar	weight_birth	head_circum_birth	Newborn_diseas	Disease	Weight_6M	Length_6M	Head_circum_6M	Precetile_6M	Weight_12M	Length_12M	Head_circum_12M	Precetile_12M	Weight_24M	Length_24M	Precetile_24M	Head_up_6W	Look_6W	Hear_6W	Talk_6W	Smile_6W	Summary_6W	Head_up_6M	Turns_6M	Hand_6M	Talk_6M	React_6M	Summary_6M	Walk_12M	Talk_12M	Point_12M	Ball_12M	Body_12M	Summary_!2M	Runs_24M	Stairs_24M	Draws_24M	Plural_24M
1	6	8059	1	2.1.10	17.2.10	2	1986	1	0	40	9	10	3.67	36.5	1		8.5	71	45.5	33.4	10.73	76	48	84.8	15	92	92.6	1	1	1	1	1	1	1	1	1	1	1	1	1	1	1	1	1	1	1	1	0	0
2	6	8076	1	6.1.10	21.2.10.	2	1990	2	1	40	9	10	3.314	34.5	1		7.3	67	42.5	28.6	8.05	73	44.5	12.8	13	90	63.9	2	1	1	1	1	2	1	1	1	1	1	1	1	1	1	1	1	1	2	2	0	0
3	6	8077	1	15.1.10	22.2.10	0	1980	2	0	41	9	10	2.97	34	1		6.8	65.5	42.2	19.2	8.7	76	45	17.1	13	86	91	2	1	1	1	1	2	1	1	1	1	1	1	1	2	0	2	0	2	1	1	1	2
4	6	8068	1	16.1.10	18.2.10	0	1982	1	0	42	9	10	3.68	37.5	1		10.4	74	47.5	87.4	11.7		48.9		16.5	88	99.9							2	2	2	2	2	2	1	1	1	1	1	1	1	1	1	0
5	6	8156	1	17.2.10	12.4.10	2	1977			40	9	10	3.8	34	1		8.5	63	42.4	99.1	10.8	74	46	96.8	13	86	91.3	1	1	1	1	1	1	1	1	1	1	1	1	1	1	1	1	1	1	1	1	1	2
6	6	8177	1	19.2.10	18.4.10	0	1985	2	1	38	9	10	2.89	34	1		7	66	42.9	23.8								0	1	1	1	1	2	1	1	1	1	1	1	1	1	1	1	1	1
7	6	8895	1	1.1.11	9.2.11	0	1983	1	1	41	9	10	3.83	36	1		8.3	69	43.5	60.5	10.9	78	46.5	87	15	98	53	1	1	1	1	1	1	1	0	1	1	1	2	1	1	1	1	2	1	1	1	2	2
8	6	8976	1	28.1.11	10.3.11	0	1985		0	42	9	10	3.695	36	1		9.4		45.5		10.8	76	48	92.4	12.9	87.5	79.8	1	1	1	1	1	1	1	1	1	1	1	1	1	1	1	1	2	1	1	1	1	1
9	11	13392	1	7.1.12	19.2.12	0	1985			41	8	9	2.813	32	1		7.7	687.5	41.5	31.2	9.85	77	44.5	41.5	13	90	52.9	1	1	1	1	1	1	1	1	1	1	1	1	2	0	1	1	0	2	1	1	0	0
10	11	17484	1	17.2.12	20.10.12	2	1985	1	0	39	9	10	3.69	36	1		9.9	68	44	99	10.7	76	46.5	91	13.5	90	71.7	0	1	1	1	1	2	1	1	1	2	1	2	1	2	1	2	0	2	1	1	1	0
11	11	13500	1	7.4.12	2012-04-24	2	1989	1		36	7	10	3.15	35	1		7.55	66.4	43.6	67.6	8.95	75	46.6	34.3					1	1	1	1	1	1	1	1	1	1	1	1	2	1	1	0	1
12	11	12884	1	15.3.11	23.5.11	2	1991	1	0	37	9	10	3.535	35.5	2	מים מקוניאלים	8.35	73	45.6	10.8	10.4	78	47.5	58.7	13.5	91.5	54.3	2	1	1	2	2	2	1	1	1	1	1	1	1	2	1	1	1	0	1	1	1	0
13	11	14678	1	11.4.11	26.5.11	0	1987	2	0	41	9	10	3.54	34.5	1		8.8	70	43	62	10.7	79	46	63.7	13			1	1	1	2	2	2	1	1	1	1	1	1	1	1	1	0	1	2	1	1	1	0
14	8	14157	1	24.1.11	13.3.11	2	1983	3	0	40	9	10	3.12	35.5	1		8.025	71	43	12.9	9.9	77	45.2	43.9				1	1	1	1	1	1	1	1	1	1	1	1	1	1	1	1	0	2	1	1	1	0
15	8	14197	1	10.3.11	24.11.11	1	1983		1	39	9	10	2.33	32.4	1		6.8	66.3	42.8	12.7	9.36	74	47	62.5	13	88	79.3	1	1	1	1	1	1	1	1	1	1	1	1	1	1	1	1	1	1	1	1	1	0
16	8	14410	1	9.5.11	25.5.11	0	1989			39	9	10	3.74	35.5	1		8	72	43.5	6.9	9.65	79	46.5	18.3	12.5	88	54.7	1	1	1	1	1	1	1	1	1	1	1	1	1	1	1	1	1	1	1	1	1	0
17	8	14830	1	23.7.11	25.9.11	2	1985		1	40	9	9	3.472	35.5	1		7.715	67.5	44	32.4	9.9	75	47	62.3	14	89	89.2	1	0	1	1	1	3	1	1	1	1	1	1	1	1	1	1	1	1	1	1	1	1
18	4	16438	1	4.1.11	19.1.11	2	1986	2	0	37	9	10	2.914		1		9	68	43	88.9	11.2	77	46	90.4	15	89	98.2	1	1	1	1	1	1	1	1	1	1	1	1	1	1	1	1	1	1	1	1	1	1
19	4	16738	1	10.3.11	12.5.11	0	1990	1	0	40	9	10	3.195	36	1		9	74	45	28	10.3	79	49	45.7	14	90	67.4	0	0	1	0	0	2	1	1	1	1	1	1	1	0	0	0	0	2
20	4	16713	1	1.4.11	5.5.11	0	1990	1	0	40	9	10	3.19	35.5	1		6.6	67.5	41.5	3	8.5	75	44	16.1				1	1	1	1	1	1	1	1	1	1	1	1	1	1	1	1	1	1	1	1	1	0
41	8	11733	1	4.1.09	28.1.09	2	1987	1	0	40	9	10	3.73	34.8	1		10.2	72	45	92.7	12.5	86.5	48	67.7				1	1	1	1	1	1	1	1	1	1	1	1	1	2	2	0	0	2
42	8	15036	1	23.4.09	8.11.11	2	1980			39			3.56				7.3	68	44	9.2	8.6	76	49	4.9	12	85	69.7	0	11	1	1	1	2	1	1	1	1	1	1	1	1	1	1	1	1	1	1	1	0
43	8	12202	1	8.7.09	12.7.09	2	1973	2	1	28	9	9	2.915	34			6.98	67	43	6.2	8.4	72	45.5	20.7	12.5	84	89.9	1	1	1	1	1	1	1	1	1	1	1	1	1	1	1	1	0	2	1	1	1	0
44	8	15357	1	20.7.09	21.2.12	1	1978	2	1	39	9	10	2.815	33.5	1	1	8.11	67	42.4	72.3	9.9	76	45	69.1	13	89	72.3	1	1	1	1	1	1	1	0	1	1	1	2	1	1	1	0	0	2	1	1	1	0
45	8	15025	1	23.8.10	8.11.11	0	1989			40	9	10	3.61				8	69.5	43.5	24.3	11	80	47	71.8																1	1	1	1	1	1	1	1	1	1
46	8	13710	1	13.10.10	14.11.10	1	1987			38	9	9	2/675	33.5	1		7	66.5	42.5	9.4	9	74	45.5	28	11.3	87	17.9	1	1	1	1	1	1	1	1	1	1	1	1	1	1	1	1	1	1	1	1	1	0
47	8	15470	1	19.10.10	27.3.12	2	1982			41	9	10	2.74	34.2	1	1	8.2	68.5	44.5	47.6					12	88	36.8	1	1	1	1	1	1	1	1	1	1	1	1	1	1	1	1	1	1	1	1	1	1
48	8	14113	1	19.2.11		1	1988			41	4	7	3.44	36	2	קולוסטומי	8.12	69	43.5	36.4	9.42	75	45	38.8	11	85	1900-01-26 21:36:00	1	1	1	1	1	1	1	1	1	1	1	1	1	1	1	1	0	2	1	1	1	1
49	8	14118	1	21.2.11	3.3.11	2	1989	2	0	40	9	10	4.018	35	1		9.35	69.5	44	92	13	82	47.5	98.4				1	1	1	1	1	1	1	1	1	1	1	1	1	1	1	1	1	1	1	1	1	1
50	8	14197	1	10.3.11	24.3.11	1	1983		1	39	9	10	2.33	32.4	1		6.8	66.3	42.8	12.7	9.36	74	47	62.5	13	88	79.3	1	1	1	1	1	1	1	1	1	1	1	1	1	1	1	1	1	1	1	1	1	0
51	8	14410	1	9.5.11	25.5.11	2	1989			39	9	10	3.74	35.5	1		8	72	43.5	6.9	9.65	79	46.5	18.3	12.5	94	54.7	1	1	1	1	1	1	1	1	1	1	1	1	1	1	1	1	1	1	1	1	1	0
52	8	14569	1	25.5.11	3.7.11	1	1981		0	39	9	10	3.265	32.5	1		6.77	63	40.5	49.4	8.35	70	43	52.9				1	1	1	1	1	1	0	0	0	1	1	2	1	1	1	1	1	1	1	1	1	1
53	8	14533	1	7.6.11	23.6.11	2	1987	1	0	41	9	10	3.7	35.5	2	VSD	8	68.5	44.8	35.8	9.55	75	48.6	45.3	13	86	88.2	1	1	1	1	1	1	1	1	1	1	1	1	1	1	1	1	1	1	1	1	1	0
54	8	14960	1	21.7.11	30.10.11	1	1990	1	1	40	9	10	3.14	34.5	1		7.65	70.5	43.5	14.4	9.27	76.5	45	36.8	12.2	89.5	36.4	1	1	1	1	1	1	1	1	1	1	1	1	1	0	0	0	0	2	1	1	1	0
55	8	14830	1	23.7.11	25.9.11	2	1985	1	1	40	9	9	3.47	35.5	1		7.71	73	45.8	32.4	9.9	75	47	62.3	14	95	89.2	1	0	1	1	1	3	1	1	1	1	1	1	1	1	1	1	1	1		1	1	1
56	8	14861	1	7.8.11	5.10.11	2	1885	1	0	29	8	9	0.92	32.5	2	תאומים, פגות	6.67	63	42	42.9	9.5	74	47	68.5	14.2	90	90.6	0	0	0	0	0	2	1	0	0	1	0	2	1	1	1	1	1	1	1	1	1	0
57	8	14953	1	7.8.11	30.10.11	2	1885	1	0	29	1	3	0.75	24	2	תאומים, פגות	5.7	60	41.5	25.4	7.8	71	45	16.4				0	0	0	0	0	2	1	0	0	1	0	2	0	0	0	1	0	2	1	1	1	0
58	8	15087	1	25.8.11	28.11.11	2	1980			40	9	10	3.59	35.5	1		8.7	70	44.8	56.6	10.4	77	47.4	66.9				1	1	1	1	1	1	1	1	1	1	1	1	1	1	1	1	1	1	1	1	1	0
59	8	14858	1	30.8.11	4.10.11	2	1988	1	0	41	9	10	3.43	35	1						10.3	76	46	82.4	13.5	91	68.4	1	1	1	1	1	1	1	1	1	1	1	1	1	1	1	1	1	1	1	1	1	0
60	8	14941	1	1.9.11	27.10.11	2	1986	1	0	41	9	10	3.16	36	2	אי ספיקת כליות חריפה	7.58	66	44.3	57.3	9.4	76	47	47.1	11.3	86	38.4	1	1	1	1	1	1	1	1	1	1	1	1	1	1	1	1	1	1	1	1	1	0
61	8	15014	1	7.9.11	6.11.11	2	1991	1	0	38	9	10	3.02	34	1		8.95	71	45	57.9	13	80.5	49.5	98.9	19	94	99.9	0	0	0	0	0	0	1	1	1	1	1	1	1	1	1	1	1	1	1	1	1	0
62	8	15011	1	27.9.11	6.11.11	2	1982	2	0	40	9	10	3.01	33.4	1		7.39	68	42.5	23.6	10	78.8	45.2	50.5	12.3	87	66.8	1	1	1	1	1	1	1	1	1	1	1	1	1	1	1	1	1	1	1	1	1	0
63	8	14984	1	3.10.11	3.11.11	2	1991	1	1	35	9	10	2.85	33	2	גמישות פרקי ירכיים	7.5	66	42.5	52.2	9.3	75	45	51	12.5	86	80.7	1	1	1	1	1	1	1	1	1	1	1	1	1	1	1	1	1	1	1	1	1	1
64	8	15002	1	4.10.11	6.11.11	2	1980	1	0	41	9	10	3.44	34	1		6.9	65	42	29.7	8.67	76	45.7	16.5	11.05	86	29	1	1	1	1	1	1	1	1	1	1	1	1	1	1	1	1	0	2	1	1	1	1
65	8	14928	1	11.10.11	25.10.11	1	1984	1	1	41	9	10	3.37	35	1		8.55	69	45	61	9.9	79	48	27.8	12	88	34	1	1	1	1	1	1	1	1	1	1	1	1	1	1	1	1	1	1	1	1	1	0
66	8	14964	1	15.10.11	31.10.11	2	1979	1	1	40	9	10	3.7	34.5	1						10.85	79	46.5	69.7	13.5	87	91.1	1	1	1	1	1	1	1	1	1	1	1	1	0	1	1	1	1	2	1	1	1	0
67	8	15227	1	28.12.11	8.1.12	2	1986	2		37	9	10	2.4	32	1		7.12	54.5	41.5	49.6	9.92	74	44	82.9				1	1	1	1	1	1	1	1	1	1	1	1	1	1	1	1	1	1	1	1	1	0
68	4	13858	1	10.1.09	21.1.09	2	1980	2	1	39	9	10	2.87		2	מים מקוניאלים	9	70	44	71.7	12	80	46.5	93.1	16	94	93.6	1	1	1	1	1	1	1	1	1	1	1	1	1	1	1	1	0	2	1	1	1	1
69	4	14065	1	23.1.09	5.3.09	1	1982	1	0	42	9	10	2.93	34	1		7.05	66	44	26.4	9.75	75	47.7	70.7	13	88	79.4	1	1	1	1	1	1	1	1	1	1	1	1	1	1	1	1	1	1	1	1	1	1
70	4	14316	1	28.3.09	3.5.09	1	1971	1	0	40	9	10	3.59	35	1		7.5	69	42.5	9.1	8.9	75	45	16.3	13	90	53.4	1	1	1	1	1	1	1	1	1	1	1	1	1	1	1	1	1	1	1	1	0	0
71	4	15177	1	17.10.09	14.12.09	2	1978		0	37	9	10	2.4	33.5	1		8.4	69	45	52.6	10.3	82	49	21.8	15	94	78.9							1	1	1	1	1	1	1	1	1	1	1	1	1	1	1	1
72	4	15486	1	29.1.10	21.3.10	2	1985	1	0	39	9	10	3.2	32	1		8.4	73	45	12.2	10.9	79	47	71.5	13.5	89	78.4	1	1	1	1	0	2	1	1	1	1	1	1	1	1	1	1	1	1	1	1	0	0
73	4	15444	1	9.2.10	9.3.10	1	1975	1	0	40	9	10	3.6	34.5	1		8.3	70	44	49.7	9.95	77	46.5	63.5	14.5	90	93.5	1	1	1	1	1	1	1	1	1	1	1	1	1	1	1	1	0	2	1	1	1	0
74	4	16014	1	16.8.10	20.9.10	2	1985	1	0	39	9	10	3.4	35	1		7.36	65	42.8	57.1	8.9	72	45	59.5	10.5	85	18.3	1	1	1	1	1	1	1	1	1	1	1	1	1	0	1	1	0	2	1	1	1	0
75	4	16135	1	11.9.10	24.10.10	2	1979	1	0	39	9	10	3.43	34	1		8.5	71	43.5	49.6	10.6	77	45	84.9	13.5	89	83.4	1	1	1	1	1	1	1	1	1	1	1	1	1	1	1	1	1	1	1	1	1	0
76	4	16246	1	23.9.10	12.9.10	2	1988	2	0	40	9	10	3.3	35	1		7.57	66	43.5	43.8	9.9	80	46.5	21				1	1	1	1	1	1	1	1	1	1	1	1	1	0	1	1	0	2	1	1	0	0
77	4	16230	1	15.10.10	18.11.10	2	1990	1	0	39	9	10	2.92	34.5	1		6.7	62	44.3	60.2	8.2	70		44.4	10.8	79	87.2	1	1	1	1	1	1	1	1	1	1	1	1							1	1	1	0
78	4	16202	1	21.10.10	11.11.10	2	1989			40	9	10	3.61	35.5	1		8.15	72.5	43	8.1	10.8				15	93	86.1	1	1	1	1	1	1	1	1	1	1	1	1	1	1	1	1	1	1	1	1	1	1
79	4	16251	1	27.10.10	28.11.10	2	1982	1		40	9	10	3.15	35.5	1		7.9	68	45	50.4	9.8	77	47	57	12.7	86	86.1	1	1	1	1	1	1	1	1	1	1	1	1	1	1	1	1	1	1	1	1	1	0
80	4	16293	1	3.11.10	6.12.10	2	1988	1	0	36	8	8	2.9	33	1		7.1	67	42	19	8.25	76	44.5	5.9	13	89	70.5	1	1	1	1	1	1	1	1	1	1	1	1	1	1	0	1	0	2	1	1	1	1
81	4	16307	1	8.11.10	9.12.10	2	1988	1	0	41	9	10	4	36	1		8.25	69	44	43.9	9	77	46	9.3	12.5	87	65.2	1	1	1	1	1	1	1	1	1	1	1	1	1	1	1	1	1	1	1	1	0	0
82	4	16326	1	18.11.10	19.12.10	2	1989	1	0	36	9	10	3.16	34.5	1		7.8	68	43.5	44.8	9	76	45.5	28.7	12.5			1	1	1	1	1	1	1	1	1	1	1	1	1	1	1	1	1	1	1	1	1	0
83	4	16360	1	25.11.10	26.12.10	2	1979			37	9	10	3.4	36.5	1		9.6	68	46	98.1	11.8	76	48.3	99.1	15.3	89	99.1	1	1	1	11	1	1	1	1	1	1	0	2	1	1	0	1	0	2	1	1	1	1
84	4	16390	1	29.11.10	6.1.11	2	1980	1		41	9	10	3.67	36	1		7.48	68	43	27.5	8.9	76	45.7	24.5	12	82	93.1	1	1	1	1	1	1	1	1	1	1	1	1	1	1	1	1	1	1	1	1	1	1
85	4	16321	1	30.11.10	16.12.10	2	1985			36	1	5	2.15	34.5	2	פגות PDA פנאומוניה	8.3	67	44.5	72.5	10.7	77	47	78	14	88	93.8	0	0	1	1	0	2	1	1	1	0	1	2	1	1	1	1	1	1	1	0	0	0
86	4	16443	1	18.12.10	23.1.11	2	1987			40	9	10	3.38	34	1		7.5	65	42	65	9.2	76	48	37.7	14	86	98.3	1	1	1	1	1	1	1	1	1	1	1	1	1	1	1	1	1	1	1	1	1	1
87	4	16440	1	19.12.10	20.1.11	2	1985	1	1	40	4	8	3.68	35	2	ברדיפנאה וברדיכרדיה, הנשמה	8.1	66	44	81.2	10.3		46					1	1	1	1	1	1	1	1	0	1	1	2	1	0	1	1	0	2	1	1	1	1
88	4	16461	1	20.12.10	27.1.11		1976	2	0	37	9	10	3.13	33.8	1		7.4	67	44	21.1	9.3	75	46	33	12			1	1	1	1	1	1	1	1	1	1	1	1	1	0	1	1	0	2	1	1	1	1
89	4	16438	1	4.1.11	19.1.11	2	1986	2	0	37	9	10	2.91		1		9	68	43	88.9	11.2	77	46	90.4	15	89	98.2	1	1	1	1	1	1	1	1	1	1	1	1	1	1	1	1	1	1	1	1	1	1
90	4	16517	1	16.1.11	21.2.11	2	1968	1	0	40	9	10	3.67	35	1		7.5	68	45	28.5	9.6	74	46	72.5	13	84	96.7	1	1	1	1	1	1	1	1	1	1	1	1	0	1	1	1	1	2	1	1	0	0
91	4	16538	1	21.1.11	27.2.11		1990	1	0	39	9	10	3.77	35.5	1		8.1	70	44	39	9.5	76	46	51.8	12	88	44.4	1	1	1	1	1	1	1	1	1	1	1	1	1	1	1	1	1	1	1	1	1	0
92	4	16559	1	1.3.11	7.3.11		1991	2	1	39	9	10	3.86	36.5	2	היקף ראש גדול	8.4	68	46	65.5	9.3	73	47.2	53.4	13	85	93.2	1	1	1	1	1	1	1	1	1	1	1	1	1	0	1	1	0	2	1	1	0	0
93	4	16738	1	10.3.11	12.5.11	0	1990	1	0	40	9	10	3.19	36	2	נגעים בעור, אסימטריה בגולגולת	9	74	45	28	10.3	79	49	45.7	14	90	67.4	0	0	1	0	0	2							1	0	0	0	0	2
94	4	16751	1	11.4.11	19.5.11	2	1987	2	0	38	9	10	3.41	32	1		8.05	68.5	41.3	52.9	10.15	77.5	44.6	67.6	14.5	89	96	1	1	1	0	0	2	1	1	1	1	1		1	0	1	1	0	2	1	1	1	1
95	4	16779	1	4.4.11	26.5.11		1871	1	0	40	9	10	2.9	33	1						8.6	76	43.5	13.9	11	84	48.5	1	1	1	0	0	2	1	1	1	0	1	2	1	1	1	1	0	2	1	1	1	1
96	4	19443	1	17.5.11	11.12.11		1990	1	0	40	9	10	3.15	33.5	1										11.6	87	40.5													1	0	0	0	0	2	1	1	1	0
97	4	16899	1	18.6.11	26.6.11		1985	2	0	36	7	8	2.64	34.5	1		8.6	68	43	75.2	11.8	78	47.5	95.5	12.5	85.5	76	1	1	1	1	1	1	1	1	1	1	1	1	1	0	1	1	0	2	1	1	0	0
98	4	17007	1	8.7.11	8.8.11		1987	2	0	39	9	10	3.36		1		7.5	68	43	16.1	11.2	76.5	46.5	92.1	13.5	89	78.6	1	1	1	1	1	1	1	1	1	1	1	1	1	0	0	1	0	2	1	1	1	0
99	4	17511	1	28.7.11	21.12.11		1992	1		37	9	10	2.67	33	1		7.5	69	44	19.4	9.8	83	47.5	57	15	88	99.1	1	1	1	1	1	1	1	1	1	1	1	1	1	0	1	1	0	2	1	1	1	0
100	4	17758	1	10.8.11	13.9.11		1984	1	0	36	9	10	2.55	32.5	2	סטורציה נמוכה	6.75	65	42	11.7	9	75	45	20	11.9	84.5	64.2	1	1	1	1	1	1	1	1	1	1	1	1	1	1	1	1	1	1	1	1	1	0
101	4	17256	1	23.9.11	30.10.11		1985	2	1	38	9	10	3.58	36.5	1		8.2	69	45	41	9.6	73	48	67.9				1	1	1	1	1	1	1	1	1	1	1	1	1	0	1	1	0	2	1	1	1	0
102	4	20609	1	7.10.11	11.10.11	1	1967	2	1	40	9	10	3.28	35	2	גמישות פרקי ירכיים	7.07	66.5	44.5	22.2	10	77.5	47.8	61.5	13.5	99	5.5	1	1	1	1	1	1	1	0	1	1	1	2	1	0	0	0	0	2	1	1	1	1
103	4	17577	1	16.11.11	9.1.12	2	1988	1	0	41	5	8	2.95	34.5	1		8.1	73	43	53	10.6	76.5	46	78	12	86	56.8	1	1	1	1	1	1	1	1	1	1	1	1	1	0	1	1	0	2	1	1	1	0
104	4	17484	1	6.12.11	18.12.11	2	1992	1	0	42	9	10	3.1	34	1		7.1	65	42	41.5	9.1	74	45	50.4	10	82.5	10.2	0	1	1	1	0	3	1	1	1	1	1	1	1	0	1	1	10	2	1	1	1	0
105	4	17533	1	22.12.11	27.12.11	2	1984	1	0	38	9	10	2.53	33.5	1		7.2	68	44.7	15.2					12.5	88	53.6	0	0	1	1	0	3	1	0	0	1	0	2	1	1	1	1	1	1	0	1	1	0
106	6	8834	1	9.7.10	5.1.11	0	1989	1	0	39	9	10	3.02	34.2	1		7.35	42	31	31	10.1	79.5	46.6	49										1	1	1	1	1	1	1	0	0	0	0	2
107	6	8448	1	11.7.10	28.7.10	1	1983	1	0	40	9	10	3.03	35	1		7.82	71	42.1	7	10.2	79.5	44.5	37				1	1	1	1	1	1	1	1	1	1	1	1	1	1	1	1	1	1	1	1	1	0
108	6	8567	1	15.7.10	3.10.10	0	1989	1	0	41	9	10	3.4	36	1		7.55	67.5	45	23	9.57	73	47.7	67	11.7	88	24	1	1	1	1	0	2	1	1	1	1	1	1	1	0	0	0	0	2	1	1	1	0
109	6	8555	1	28.7.10	20.9.10	0	1982	1	0	39	9	10	2.72	34	1	תאומות	6.7	64	42	31	8.3	71	44.3	39	10.7	80.7	63	0	1	1	0	1	2	1	1	1	1	1	1	1	0	0	1	0	2	1	1	0	0
110	6	8556	1	28.7.10	20.9.10	0	1982	1	0	39	8	10	2.61	34	1	תאומות	6.9	64.5	42.5	42	7.9	70	44.2	29	10.8	80.3	70	0	1	1	0	1	2	1	1	1	1	1	1	1	0	1	0	0	2	1	1	0	0
111	6	8492	1	2.8.10	24.8.10	0	1987	1		37	9	10	3.19	35	1		10.2	73	46.2	88	10.5	77	47.5	71	15.5	90.5	98	1	1	1	1	1	1	1	1	1	1	1	1	1	1	1	1	1	1	1	1	0	0
112	6	8575	1	20.8.10	4.10.10	0	1985			38	9	10	2.93	34	1		7.5	67.5	44	21	9	74	47.2	28	11.6	87.5	24	1	1	1	1	1	1	1	1	1	1	1	1	1	1	1	1	0	2	1	1	0	1
113	6	8528	1	28.8.10	5.9.10	0				40	9	10	3.33	34.5	1						10		46.2					1	1	1	1	1	1	1	1	1	1	1	1	1	1	1	1	1	1	1	1	1	1
114	6	8589	1	2.9.10	10.10.10	0	1988	1	0	40	9	10	3.44	33.5	1		7.3	64.8	42	56	10	74.5	45.2	82	15.5	86	99	1	1	1	1	1	1	1	1	1	1	1	1	1	1	1	1	0	2	1	1	0	0
115	6	8677	1	3.9.10	1.11.10	0	1987	1	0	41	9	10	3.95	36	1		7.3	68.7	43	6								1	1	1	1	1	1	1	1	1	1	1	1	1	1	1	1	0	2	1	1	1	0
116	6	8059	1	2.1.10	17.2.10	2	1986	1	0	40	9	10	3.06	36.5	1		7.09	66	44.8	67	10.07	76	48	85				1	1	1	1	1	1	1	1	1	1	1	1	1	1	1	1	1	1	1	1	0	0
117	6	8076	1	6.1.10	21.2.10	1	1990	2	1	40	9	10	3.31	34.5	1		7.3	67	42.5	29	8.05	73	44.5	13	13	90	64	0	1	1	1	1	2	1	1	1	1	1	1	1	1	1	1	1	1	0	0	0	0
118	6	8077	1	15.1.10	22.2.10	2	1980	1	0	41	9	10	2.97	34	1		6.8	65.5	42.2	19	8.7	76	45	17	13	86	91	0	1	1	1	1	2	1	1	1	1	1	1	1	0	0	0	0	2	1	1	1	0
119	6	8068	1	16.1.10	18.2.10	0	1982	1		42	9	10	3.68	37.5	2	היקף ראש גדול	10.4	74	47.5	87	11.7		48.9		16.5	88	97							0	0	0	0	0	2	1	1	1	1	1	1	1	1	1	0
120	6	8089	1	20.1.10	24.2.10	0	1986	3	1	40	9	10	3.22	35	1		8	70	42.2	34	11.5	80	45.5	90	14.5	93	79	1	1	1	1	1	1	1	1	1	1	1	1	1	1	1	1	1	1	1	1	0	0
121	6	8098	1	20.1.10	1.3.10	0	1984	1	0	37	9	10	3.03	35	1		6.77	68	44	1	8.35	74.5	45.7	5	11.4	86.8	24	1	1	1	1	1	1	1	1	1	1	1	1	0	0	0	0	0	2	1	1	0	0
122	6	8167	1	28.1.10	18.4.10	0	1980	3	0	37	9	10	2.36	32.5	2	SGA+LBW	7.5	67	43	40	8.37	73	46	25				1	1	1	1	1	1	1	1	1	1	1	1	1	1	1	1	1	1
123	6	8109	1	3.2.10	7.3.10	1	1978	3	1	37	9	10	2.72	34	1		7.17	65.5	43.8	39	9.31	72	46.6	77	11	83	59	1	1	1	1	1	1	1	1	1	1	1	1	1	1	1	1	1	1	1	1	1	0
124	6	8125	1	8.2.10	10.3.10	0	1980	1	0	40	9	10	3.72	35	1		7.2	66	42.8	35	8.8	73	45	45	11.2	87	24	1	1	1	1	1	1	1	1	1	1	1	1							1	1	1	0
125	6	8080	1	17.2.10	22.2.10	0	1980	2	1	40	9	10	3.08	34	1		9.56	70.5	43.3	92	11.9	80	46	95	17	96	97	1	1	1	1	1	1	1	1	1	1	1	1	1	1	1	1	1	1	1	1	1	0
126	6	8281	1	27.4.10	31.5.10	0	1984	1	0	41	8	10	3.32	35.5	2	בעיית שמיעה, טכיפנאה של הילוד	8.7	68.5	43.5	82	11.8	75	46.4	99	14.8	88	99	1	1	1	1	1	1	1	1	1	1	1	1	1	0	0	0	0	2	1	1	0	0
127	6	8321	1	28.4.10	13.6.10	0	1977	3	1	40	9	10	4.25	37	1		7.8	70	43.5	12	11	79	47	75				1	1	1	1	1	1	1	1	1	1	1	1	1	1	1	1	1	1
128	6	8309	1	3.5.10	7.6.10	0	1987	1	0	38	9	10	2.71	33.5	2	אקוגניות פריוונריקולרית סונר מוח	8.4	67.3	43.6	74	10.6	77.8	46	69	12.5	86.2	70	0	1	1	0	1	2	1	1	1	0	1	2	1	0	0	0	0	2	1	1	0	0
129	6	8293	1	6.5.10	6.6.10	2	1987	1	1	38	9	10	4.36	36	1		8.85	70	45	65	10.6	78.5	47.3	63	12.9	88	70	0	1	1	1	1	2	1	1	1	1	1	1	1	1	1	0	0	2	1	1	0	0
130	6	8302	1	13.5.10	7.6.10	1	1984	1	1	38	9	10	3.06	35	1		7	64	42	49	9.2	72.8	45.4	66	12.5	85	88	0	1	1	1	1	2	1	1	1	1	1	1	1	1	1	1	1	1	1	1	1	1
131	6	8325	1	14.5.10	14.6.10	0	1982	1	0	41	9	10	3.9	37	1		8.5	67.5	43.6	83	9.8	74.5	45.8	76	14	86	98	1	1	1	1	1	1	0	0	0	0	1	3	1	1	1	0	0	2	1	1	0	0
132	6	8360	1	10.5.10	30.6.10	0	1986			39	9	10	2.99	34.2	2	Rt.hip click												1	1	1	1	1	1
133	6	2732	1	20.5.10	16.6.10	1	1987	1	0	35	9	10	2.12	32.5	2	פג	7.56	68.5	44.3	15	9.8	76	47.5	50	12.4	85	81	0	1	1	1	1	2	1	1	1	1	1	1	1	1	1	1	1	1	1	1	0	0
134	6	8356	1	21.6.10	19.12.10	0	1983	1	1	41	9	10	4.34	38.6	2	HIV לאם	9.4	70	48.2	86	11.15	79	80	51.5	14	87.5	95							1	1	1	0	1	2							1	1	1	1
135	6	8425	1	3.7.10	25.7.10	0	1986	1	1	41	9	10	3.34	34.3	2	היפו פגמנטציה. צימפל בארפכסת שמאל	8	68	45	56	11.5	75	47	99	14.1	89.5	91	1	1	1	1	1	1	0	0	1	1	1	2	1	1	1	1	0	2	1	1	0	0
136	6	8156	1	17.2.10	12.4.10	0	1977			40	9	10	3.8	34	1		8.5	63	42.4	99	10.8	74	46	97	13	86	91	1	1	1	1	1	1	1	1	1	1	1	1	1	1	1	1	1	1	1	1	1	0
137	6	8151	1	22.2.10	10.4.10	0	1974	1	1	39	9	10	3.67	35.5	1		8.2	69	42.2	55	11.1	79.8	45	83				0	1	1	1	1	2	1	1	1	1	1	1	1	0	0	0	0	2
138	6	8189	1	22.2.10	21.4.10	1	1980	1	0	41	9	10	3.13	34	2	הגבלה בפיסוק	7.35	67	42.9	31	9.2	74.8	45.3	48	13.4	87	92	0	1	0	1	1	2	1	1	1	0	1	2	0	0	0	0	0	2	1	1	1	0
139	6	8145	1	15.3.10	8.4.10	0	1990	1		39	9	10	2.31	31.5	2	חשד ל CHV צהבת ילוד SGA	7.1	62.8	43.2	63	9.6	74	76.5	56	12.9	84	93	1	1	1	1	1	1	1	0	1	0	0	2	1	1	1	1	1	1	1	1	1	1
140	6	8208	1	17.3.10	28.4.10	0	1987	1	0	39	9	10	3.03	34	1		8.64	66	43.2	94	10.9	75.2	46.3	95	14.5	86	99							1	1	1	1	1	1	1	0	0	0	0	2	1	1	1	0
141	6	8243	1	2.4.10	10.5.10	0	1986	1		40	9	10	3.02	34	2	בעיית שמיעה? טורטיקוליס	6.25	67	42	1	8	71	44.6	25				0	1	1	0	1	2	1	1	0	0	0	2	1	1	1	1	1	1	1	1	1	0
142	6	8362	1	8.4.10	30.6.10	1	1978	1	0	40	9	10	3.08	33	1		8.38	64.5	43	96	10	76	46.7	73	13	85	94	1	1	1	1	1	1	1	1	1	1	1	1	1	1	1	1	1	1	1	1	1	0
143	6	8206	1	16.4.10	28.4.10	0	1992	1	0	41	3	6	3.02		2	מקוניום אספירשיין+הנשמה	7.5	66.6	43.3	45	10	74	46.6	85	12.3	84.5	87							1	1	1	1	1	1	1	0	0	0	0	2	1	1	1	0
144	6	8275	1	16.4.10	30.5.10	0	1987			39	9	10	3.18	35	1		8.3	71	44.8	39	11.8	77	48.5	99	16.7			1	1	1	1	1	1	1	1	1	1	1	1	1	1	1	1	1	1	1	1	1	0
145	6	8416	1	25.4.10	13.7.10	0	1987	1	0	37	9	10	3.54	34.5	1		6.1	65.5	41.8	0.3								0	1	1	1	1	2	0	0	0	0	0	3	1	1	1	1	1	1
146	6	7455	1	8.6.09	8.7.09	2	1981	1	0	42	9	10	3.4	35	1		7.31	66.5	42.5	35	9.5	75	45.3	60	12	69	34	1	1	1	1	1	1	1	1	1	1	1	1	1	0	1	0	0	2	1	1	1	0
147	6	7445	1	11.6.09	7.7.09	1	1976	1	0	41	9	10	2.87	35.5	1		7.9	68.8	45.6	27	9.9	76.4	49.3	49	12.25	90	24	1	1	1	1	1	1	1	1	1	0	0	2	1	0	0	1	0	3	1	1	1	0
148	6	7569	1	9.7.09	26.8.09	1	1989	2	0	41	9	10	2.96	35.5	1		7.69	71	44.1	5	9.2	77.5	47.8	12	13	90	52	1	1	1	1	1	1	1	1	1	1	1	1	1	1	1	0	0	2	1	1	0	0
149	6	7621	1	25.8.09	17.9.09	2		2	0	38	8	9	2.46	33.3	2	תאום	7.8	66.5	44	51	9.4	74.8	47	40				0	1	1	0	1	2	0	1	1	0	0	2	1	0	0	0	0	2	1	1	1	0
150	6	7694	1	27.8.09	20.10.09	2					9	10	2.78		1						10.5	79	47.8	55	12.3	87	59	0	1	1	0	1	2	1	1	1	1	1	1	1	0	1	1	0	2	1	1	1	0
151	6	7704	1	5.9.09	21.10.09	1	1983	1	0	40	9	10	2.96	33.5	1		6.41	66	41.5	4	6.88	71.5	43.5	0.5	9.1	86	0.2	1	1	1	1	1	1	1	1	1	1	1	1	1	1	1	1	1	1	1	1	0	0
152	6	7716	1	12.9.09	26.10.09	2	1978			39	9	10	3.06	34.5	2	חשד לחרשות	6.7	66.3	42.8	10	9.3	75	45.8	51	12.55	86	80	1	1	1	1	1	1	0	0	0	0	0	2	1	0	0	0	0	3
153	6	7743	1	22.9.09	29.10.09	1	1985	2	1	37	9	10	3.68	37	1		8.65	70.5	45	48	10.4	77	47.8	67	12.8	84	91	1	1	1	1	1	1	1	1	1	1	1	1	1	1	1	0	0	2	1	1	0	0
154	6	7763	1	25.9.09	4.11.09		1982	1	0	39	9	10	3.11	34	1		8.1	69	44.6	35	10	78.5	47.2	36	14	92	69	1	1	1	1	1	1	1	1	1	1	1	1	1	0	0	0	0	2	1	1	1	0
155	6	7168	1	2.1.09	18.2.09	2	1982	1	0	38	9	10	2.78	34	1		7.5	67	41.5	39.6	10.6	74.8	44.3	93.1	14	88	94.7	0	1	1	0	1	2	1	1	1	1	1	1	1	0	0	0	0	2	1	1	0	0
156	6	7159	1	11.1.09	18.2.09	2	1989	1	0	39	9	10	3.27	3.09	1		9.82	75	44.3	58.6	12	79	46.8	95.4				1	1	1	1	1	1	1	1	1	1	1	1	1	1	1	1	1	1	1	1	1	1
157	6	7087	1	15.1.09	20.1.09	2	1986	1	0	41	9	10	3.44	34	1		9.09	70	44.1	84	11.4	80.2	46.6	87				1	1	1	1	1	1	1	1	1	1	1	1	1	1	1	1	0	2	1	1	0	0
158	6	7216	1	8.2.09	10.3.09	2	1980	1	0	41	9	10	3.37	35	1		7.95	68	43.2	39.4	10.2	76	46.6	61	13.5	87	92	1	1	1	1	1	1	1	1	1	1	1	1	1	1	1	0	0	2	1	0	0	0
159	6	7313	1	3.3.09	6.5.09	2	1981	1	0	40	9	10	2.76	34	1		8.48	74	43.7	22								0	1	0	1	1	2	1	0	1	1	1	2
160	6	7305	1	28.3.09	5.5.09	2	1986	1	0	41	9	10	3.7	36	1		8.25	69	43.5	44	12	80	47.5	93				1	1	1	1	1	1	1	1	1	1	1	1	1	1	1	1	1	1
161	6	7354	1	7.4.09	20.5.09	1	1988	1	0	37	9	10	3.28	34	1		8.25	65	41.8	92	10.1	72.8	44.6	92	12.8	85	92	1	1	1	1	1	1	1	1	1	1	1	1	1	0	1	0	0	2	1	1	0	0
162	6	7392	1	16.4.09	17.6.09	0	1987	1	1	41	9	10	3.7	36.5	1		8.4	69.5	43.3	60	11.2	76.5	46.5	96	13.5	86.3	94	0	1	1	1	1	2	1	1	1	1	1	1	1	0	0	0	0	2
163	6		1	25.4.09	27.5.09	0	1980	2	0	39	9	10	3.19	35	1		8.1	70	44.1	39	9.92	77	45.8	63	12.3	90	36	1	1	1	1	1	1	1	1	1	1	1	1	1	1	1	1	1	1	1	1	1	1
164	6	7375	1	13.5.09	3.6.09	0	1984	1	1	40	9	10	2.62	34	1		8.64	68.5	43	72	9.6	75.5	45.2	43	11.5	87	26	0	1	1	0	0	2	1	0	1	0	1	2	0	0	1	0	0	2	0	0	0	0
165	6	7755	1	1.10.09	2.11.09	2	1972	1	0	39	9	10	3.12	35	1		7.8	68.3	44.7	27	10.2	75.8	47.8	68	12.6	84	88	1	1	1	1	1	1	1	1	1	1	1	1	1	0	0	0	0	2	1	1	1	1
166	6	7827	1	18.10.09	25.11.09	1	1978	1	0	38	9	9	2.83		1		8.6	66	43.2	92	10.3	76.5	45.7	67	13.5	85	96	1	1	1	1	1	1	1	1	0	0	0	2	1	1	1	1	0	2
167	6	7876	1	10.11.09	14.12.09	0	1986	3	0	40	9	10	3.51	34	1		8	70	43	34	10	76.5	45	70				0	1	1	1	1	2	1	1	1	1	1	1	1	1	1	1	1	1	1	1	0	0
168	6	7938	1	10.11.09	6.1.10	2	1983	1	0	33	9	10	1.71	29.7	2	פג. מרפאת פגים	7.5	66.5	43	33	11.5	76	47.5	97				1	0	1	0	0	2	0	0	0	0	0	2	0	0	0	0	0	3	1	0	0	0
169	6	7819	1	12.11.09	22.11.09	0		1		35	9	10	2.54	32.5	2	פג.מרפאת פגים	7.27	67	43.5	27	9.37	75	46.7	55				0	1	1	1	1	2	0	1	1	1	0	2	1	1	1	1	1	1
170	6	7943	1	12.11.09	10.1.10	2	1989	1	0	37	9	10	2.7	33	1		8.8	70.3	43.2	58	11.7	80	46.4	98	14.8	93	80	0	1	0	1	1	2	1	0	1	0	1	3	1	0	0	0	0	3	1	1	1	0
171	6	7876	1	10.11.09	14.12.09	0	1986	3	0	40	9	10	3.51	34	1		8	70	43	34	10	76	45	69				0	1	1	1	1	2	1	1	1	1	1	1	1	1	1	1	1	1	1	1	0	0
172	6	7938	1	10.11.09	6.1.10	2	1983	1	0	33	9	10	1.71	29.7	2	פג. מרפאת פגים	7.5	66.5	43	33	11.5	76	47.5	97				1	0	1	0	0	2	0	0	0	0	0	2	0	0	0	0	0	3	1	0	0	0
173	6	7896	1	22.11.09	28.12.09	0	1989	1	0	41			2.78	34	1		7.65	65	43	73	9.1	72.5	44.9	64				1	1	1	1	1	1	1	0	1	1	1	2	1	1	1	1	1	1	1	1	0	0
174	6	7873	1	3.12.09	14.12.09	1	1989			41	9	10	4.17	38	1		9.9	74	45.8	98	12.9	82	48.5	97	16	96	91	1	1	1	1	1	1	1	1	1	1	1	1	1	0	1	0	0	2	1	1	1	1
175	6	7988	1	10.12.09	25.1.10	1	1977			35	9	9	2.06	32.5	2	פג. מרפאת פגים					11.2	76.9	47.8	92	13.5	85	96	0	0	0	0	0	2							1	0	0	0	0	2	1	1	0	0
176	6	8025	1	14.12.09	3.2.10	2	1985	2	0	40	8	10	3.39	36.5	1		7.6	67	45	45	10.17	77	47.7	72				1	1	1	1	1	1	1	1	1	1	1	1	1	1	1	1	1	1	1	1	0	0
177	6	7993	1	15.12.09	25.1.10	2				40	9	10	3.53	35	1		9.1	70.5	44	71	11.3	75	46	97				0	1	1	0	1	2	1	0	1	1	0	2	1	1	1	1	1	1
178	6	817	1	17.12.09	1.2.10	0	1990	1	1	39	9	10	2.93	33.5	1		7.68	68.5	43	32.6	9.55	75	45.6	63	15	90	98	0	1	1	0	0	2	1	1	1	1	1	1	0	0	0	0	0	2
179	6	9381	1	19.12.09	6.9.11	0	1988	1	0	40	9	10	3.34	35	1		7.55	70	43	6	8.66	74	45	14.5	11.3	80.3	76	1	1	1	1	1	1	1	1	1	1	1	1	1	0	0	1	0	2	1	1	0	0
180	6	8684	1	10.10.10	1.11.10	0	1975	1	0	40	9	10	2.95	35.5	1		9	67.9	43.3	93	10.8	75	45.7	95	14	87.5	96	1	1	1	1	1	1	1	0	0	0	1	2	1	0	0	1	0	2	1	1	1	0
181	6	8728	1	17.10.10	23.11.10	1	1986		1	38	9	10	2.92	32	1		7.7	6.8	42.8	41	11.1	77.8	47	85	12.6	85	84	1	1	1	1	1	1	1	0	1	1	1	2	1	0	0	0	0	2
182	6	8743	1	29.10.10	29.11.10	0	1988	1	0	41	9	10	33.5	36.5	2	היפוספציאס	9.3	73	46	57	11.5	78.5	48	90	15	93	85	1	1	1	1	1	1	1	1	1	1	1	1	1	1	1	1	1	1	1	1	1	0
183	6	8779	1	9.11.10	13.12.10	0	1984	1	1	38	9	10	3.05	33.5	1		7.6	67.8	43.3	36	10	77.8	46.2	59	13	87	85	0	1	1	1	1	2	1	1	1	1	1	1	1	0	0	0	0	2	1	1	1	0
184	6	8820	1	10.11.10	29.12.10	0	1989			36	9	10	2.6	33.5	2	פג SGA	7.3	67	43.3	27	9.2	73.3	45.7	62				1	1	1	1	1	1	1	1	0	1	1	2	1	0	0	0	0	2
185	6	8782	1	13.11.10	15.12.10	0	1975	1	0	39	6	8	2.55	33.5	2	מקוניום, הנשמה קצרה. לאם סוכרת	7.8	65	42.8	73	10.5	73	46	94				1	1	1	1	1	1	0	0	0	0	0	2	1	1	1	1	0	2	0	0	0	0
186	6	8820	1	19.11.10	29.12.10	1	1983			39	9	9	2.47	34	2	SGA	7.15	66.5	44	15	8.5	72	46.8	10	9.75	82	7	1	1	1	1	1	1	0	0	1	0	0	2	1	1	1	0	0	2	1	1	0	0
187	6	8797	1	1.12.10	21.12.10	0	1984	1	0	38	9	10	2.98	32	2	בהגבלה בפיסוק	7.32	64.5	40.5	62	9.6	75	43.8	65				1	1	1	1	1								1	0	1	1	0	2	1	1	0	0
188	6	8790	1	4.12.10	9.12.10	0	1984	1	0	39	9	10	2.52	35	2	SGA, חשד לבעית שמיעה	7	66	44	13	9.5	74	47.2	53	15	87	99	1	1	1	1	1	1	1	1	1	1	1	1	1	1	1	1	0	2	1	1	0	0
189	6	8839	1	5.12.10	6.1.11	0	1980			38	9	10	2.82	33			6.5	63	41.4	33
190	6	8613	1	8.9.10	13.10.10	0	1982	1	0	39	9	10	3.51	35	1						10.5	73	46.5	94	13.5	88	87	1	1	1	1	1	1	1	1	1	1	1	1	1	1	1	1	1	1	1	1	0	0
191	6	8648	1	8.9.10	26.10.10	0	1987			41	9	10	3.14	35	1		9.2	71.8	47	74	10.6	74	48.5	93				0	1	1	0	0	2	0	0	0	0	0	3
192	6	8635	1	9.9.10	20.10.10	0	1987	1	1	40	9	10	2.41	32	1		7.6	84.5	42.5	76	9.8	72	45.4	90	12.35	88	59	1	1	0	0	1	2	1	1	1	1	1	1	1	1	1	1	1	1	1	1	0	0
193	6	8611	1	17.9.10	13.10.10	0	1989	1	0	39	9	10	3.64	34	1		7.1	66.8	43	11	9.1	76	46.4	17	12	89	25	1	1	1	1	1	1	1	1	1	1	1	1	1	1	1	1	1	1	1	1	1	0
194	6	8650	1	22.9.10	26.10.10	0	1989	2		39	9	10	3.05	36	2	אשך תמיר					8.9	73	45.3	33	11.5	85	48	1	1	1	1	1	1	1	1	1	1	1	1	1	1	1	1	0	2	1	1	0	0
195	6	8655	1	27.9.10	27.10.10	1	1989	2	0	38	9	10	3.29	34	1		8.8	68.8	44.3	83	11	79.5	45	82	13.7			0	1	1	1	1	2	1	0	1	0	0	2	1	1	1	1	1	1	1	1	1	0
196	6	8696	1	30.9.10	8.11.10	0	1987	1	0	39	9	10	3.01	34	2	חשד לליקוי בשמיעה	7.04	65..5	43.1	32	9.25	74	46.5	58	12.5	86	82	1	1	0	1	1	2	1	0	1	0	0	2	0	0	0	0	0	2	1	1	1	1
197	6	8734	1	30.9.10	25.11.10	0	1983	1	0	39	9	10	2.78	33.5	2	לרינגומלציה קשה	6.6	64.5	41.3	20	8.8	71	43.9	65	12	86	66	0	1	0	0	1	2	1	0	0	0	1	2	1	1	1	0	0	2	1	1	0	0
198	6	8703	1	8.10.10	15.11.10	0	1988	1	0	42	9	10	3.29	34	1
199	6	8645	1	9.10.10	25.10.11	0	1986	1	0	40	10	10	2.94	34			6.2	63.2	42.2	14	9.5	72.5	45.2	80				1	1	1	1	1	1	1	1	1	1	1	1	1	1	1	1	0	2	1	1	0	0
200	6	8921	1	28.12.12	16.2.11	0	1982	1	0	38	10	10	3.27	34	1		7.63	66	43.1	60	8.85	74	46.7	38										1	1	1	1	1	1	1	0	0	1	1	2
201	6	8889	1	30.12.10	3.2.11	0	1983	1	0	41	9	10	3.16	35	2	פוליציסטמיה צהבת ילוד החלפת דם חלקית	9.2	70.5	44.3	75	11.5	77.3	47.6	94				1	1	1	1	0	2							1	0	0	0	0	2	1	1	0	0
202	6	8852	1	6.12.10	16.1.11	0	1987			39	9	10	3.15	35	1		7.52	67	44	41	8.7	72	46.5	50	12	85.5	72	1	1	1	1	1	1	1	1	1	1	1	1	1	1	1	1	0	2	1	1	0	0
203	6		1	7.12.10	17.4.12	0	1988	1	0	39	9	10	2.9	33.5	1		7.6	65.8	43.9	49	9.3	70	46.4	83	11.4	81	86	1	1	1	1	1	1	1	1	1	1	1	1	1	1	1	1	0	2	1	1	0	0
204	6		1	11.12.10	26.1.12	0	1990	1	0	39	9	10	3.28	33.5	1		8.23	68	44.5	56	9.7	72	46.5	81	13.1	85	92	1	1	1	1	1	1	1	1	1	1	1	1	1	1	1	1	0	2	1	1	1	1
205	6	9758	1	14.12.10	26.12.11	0	1991			40	8	10	3.99	37.5	1		10.71	74	46.5	93	12.5	82	48.6	94	13	92	30	1	1	1	1	1	1	1	1	1	1	1	1	1	1	1	1	0	2	1	1	1	0
206	6	8855	1	15.12.10	19.1.11	0	1986	1	0	38	9	10	3.57	36	2	אוושה סיסטולית. חשד ל CMV. בעיית שמיעה	9.8	71	44.5	90	10.5	76	46	78	14	89	89	1	1	0	0	0	2	1	1	1	0	0	2	1	1	1	1	0	2	1	1	1	0
207	6	8817	1	16.12.10	29.12.10	0	1988	1	0	37	9	10	3.03	34.5	2	איוושה סיסטולית					9	74	44.9	28	10.7	85	14	1	1	1	1	1	1	1	1	1	1	1	1
208	6	8871	1	22.12.10	26.1.11	1	1985			41	9	10	3.07	35	2	פיסוק עודף	8.02	66.5	43.5	82	10.6	76.5	47.3	87	13.7	87	95							1	1	1	1	1	1	1	0	0	0	0	2	1	1	1	0
209	6	8881	1	26.12.10	27.1.11	1	1986			36	5	8	2.7	35	2	תאום. הנשמה. פג. היפוטרמיה. אובדן משקל. רגישות לחלב.			44.8		10	79.3	48.3	46	13.5	90	76	1	1	1	1	1	1							1	0	0	0	0	2	1	1	1	0
210	6	8883	1	26.12.10	27.1.11	1	1986			36	9	10	2.42	33.5	2	תאום. פג. היפוטרמיה. הפוגליקמיה.			43.5		10.9	77.6	47.7	89	15	90	97	1	1	1	1	1	1	1	1	1	1	1	1	1	1	1	0	0	2	1	1	1	0
211	6	8861	1	26.12.10	20.1.11	0	1991			39	9	10	3.8	35.5	1		8.6	71	47	39	10.4	77	50.2	67	13.1	88	76	1	1	1	1	1	1	0	0	1	1	0	2	1	0	0	0	0	2	1	1	0	0
212	6	8895	1	1.1.11	9.2.11	0	1983		1	41	9	10	3.83	36	1		8.5	72	44.2	39.5	10.9	78	46.5	87									1	1	0	1	1	1	2	1	1	1	1	1	1	1	1	0	0
213	6	8934	1	3.1.11	17.2.11	1	1985			39	9	10	3.88	35.5	2	simple ascral dimple rt. Preawicularpit	10	72.5	43.4	86.1	12.6	81	46	96.7	15	91	93.7	1	1	1	1	1	1	1	1	1	1	1	1	1	1	1	1	1	1	1	1	1	0
214	6	8927	1	6.1.11	16.2.11	1	1982			41	9	10	3.97	35.2	1		7	66.5	42	19					12	84.5	79.2	1	1	1	1	1	1													1	1	1	0
215	6	8918	1	10.1.11	16.2.11	1	1987			39	6	8	3.11	34	2	פיסוק עודף. Maternal HIV	9.5	65.5	43.6	99.6	11.3	78.2	47.2	92.9																1	0	1	0	0	2
216	6	8929	1	16.1.11	17.2.11	1	1981			39	9	10	3.08		1		10	67.5	44.5	99.6	12	75	48.6	99.7				0	1	1	1	1	2							1	0	0	0	0	2
217	6	8944	1	18.1.11	23.2.11	1	1989			40	9	10	3.13	35	1		8.2	69.5	43.2	34.7	10.5	78	46.8	63.1				1	1	1	1	1	1	1	1	1	1	1	1	1	1	1	1	0	2
218	6	8954	1	22.1.11	27.2.11	0	1979		1	43	9	10	3.69	36.5	1		8.8	69	45	73.4	10.65	76.8	48.1	77.6	12.5	87	65.7	1	1	1	1	1	1							1	1	1	1	1	1	1	1	0	0
219	6	9002	1	25.1.11	24.3.11	2	1985			38	9	10	3.78	36	1		8.75	72.5	45	30.3	10.6	75	46.4	86.9	11.48	84	58.6	1	1	1	1	1	1	1	1	1	1	1	1	1	0	1	1	0	2	1	1	1	0
220	6	9073	1	28.1.11	17.4.11	0	1978		0	42	9	10	3.27	35.5	1		6.9	67	43.7	4.6	9	75	46.2	20				1	1	1	1	1	1							1	0	0	0	0	2
221	6	9008	1	2.2.11	24.3.11	2	1985			41	9	10	3.72	36.5	1		7.5	69	44	9.1	9.5	75.5	46.8	38	12	85.5	62.4	0	1	0	1	0	2	1	1	1	1	1	1	1	1	1	1	0	2	1	1	1	0
222	6	9064	1	9.2.11	14.4.11	0	1982	1		40	9	10	4.05	36	1		9.3	69	44	93.1	12.6	79	48.7	99.3				1	1	1	1	1	1							1	1	1	0	0	2
223	6	9004	1	21.2.11	24.3.11	2	1985			40	9	10	3.95	36	1		8.7	69	44.5	68.8	9.25	73.5	47	45.4	11.5	87	24.8	1	1	1	1	1	1	1	1	1	1	1	1	0	0	0	0	0	2	0	0	0	0
224	6	9018	1	22.2.11	30.3.11	2	1978			40	9	10	3.08	34	1		8.4	69	45.4	52.6	10.2	75	47.3	74.8				1	1	1	0	0	2	1	1	1	1	1	1	1	0	0	1	0	2
225	6	9092	1	6.3.11	18.5.11	0	1984			39	9	10	2.73	33	1		6.5	60.3	37.7	67.1	8.4	69	41	52.6	10.3	79.5	60.6	1	1	1	1	1	1	0	0	0	0	0	3	0	0	0	0	0	3
226	6	9090	1	8.3.11	18.5.11	2	1987			39	9	10	3.61	35	1		8.6	68	44.4	82.4	12.2	75	48	99.8	15	93	88.3	0	1	1	0	1	2	1	1	1	1	1	1	1	0	0	1	0	2	1	1	1	0
227	6	9059	1	11.3.11	12.4.11	0	1983		0	40	9	10	2.98	33	1		8	66	43.6	77.4	9.2	73.3	45.7	61.5				1	1	0	1	0	2	1	1	1	1	1	1	0	0	0	0	0	2
228	6	9113	1	25.1.11	22.5.11	0	1990		0	32	5	8	1.7	31.5	2	דרגה 1 IVH, RDS, טיפול בפוטוטרפיה, הרניה אינגואינלית	7.4		41.4						13.5	87	91.3																			1	1	1	0
229	6	9146	1	28.3.11	30.5.11	0	1986		0	42	9	10	4.32	37	2	prenuloctomy	8.5	67.5	45	82.8	10	75	46.5	79.4	13.5	87.5	91.3	1	1	1	1	1	1	1	1	1	1	1	1	1	1	1	0	0	2	1	1	0	0
230	6	9143	1	7.4.11	29.5.11	0	1987		1	40	9	10	3.42	35	1		8.5	72.8	45.6	16.9	11.5	80.8	48.4	79.5				1	1	1	1	1	1	1	1	0	0	1	2	1	0	0	0	0	2
231	6	9726	1	8.4.11	27.4.11	2	1980		0	38	9	10	2.27	31	2	טיפול באור. OFP, DSA. היפוטירואידיזם, פטמה נוספת, דאון סינדרום	5.63	61.5	38	2.7	7.6	71	73.1	3.4	9	76.5	30.2	0	1	1	0	0	2													0	0	0	0
232	6	9211	1	15.4.11	19.6.11	0	1986	1	0	41	9	10	3.44	35.5	1		6	64	41.2	3.9	9	73.5	45.5	50.1				1	1	1	1	1	1							1	1	1	0	1	2
233	6	12602	1	20.4.11	22.5.11	0	1981	2	0	38	9	10	2.85	33	2	midline nemangioma	7.58	66	42	56.8	9.8	76	44.5	65.1	13	88	78.6													1	1	1	1	0	2	1	1	1	1
234	6	9140	1	28.4.11	29.5.11	0	1986		0	41	4	7	3.2	35	2	טיפול בפוטוטרפיה	7.1	64.5	44	48.3	9.5	74	47	57.6				0	1	1	1	1	2	1	1	1	0	0	2	1	0	1	0	0	2	1	1	0	0
235	6	9246	1	4.5.11	23.6.11	0	1991	2	0	36	9	10	2.53	33.8	2	צפלהמטומה	7.03	65	42.5		8.8	71.5	45.2	59.6	12	85	74.8	1	1	1	1	1	1	1	1	0	0	0	2	1	1	0	0	0	2	1	1	0	0
236	6	12280	1	7.5.11	12.6.11	2	1981		1	41	9	10	3.23	35	1		6	68	42	37.3								1	1	1	1	1	1
237	6	9249	1	10.5.11	23.6.11	0	1986	2	1	41	9	10	3.28	34	2	אם נשאית HIV. תינוק טופל	7.7	67.5	44.3	31.2	9.5	74.8	47.2	44.8				1	1	1	1	1	1	1	1	1	1	1	1	0	0	0	0	0	2	1	1	0	0
238	6	9219	1	16.5.11	19.6.11	1	1986			37	6	7	3	35.5	2	צפלוהמטומה, טיפול בחמצן, המנגיומה, טרומבוציטופניה סקלרית. ציסטה במוח	7.4	68.2	44.6	10.9	10.8	75.5	48.2	88.8	13.5	88	85.7	0	1	1	0	0	2							1	1	1	1	1	1	1	1	1	0
239	6	9274	1	20.5.11	30.6.11	1	1984	2	1	39			3.59		2	טיפול בפוטוטרפיה	8	68	43.8	55.9	9.9	75.5	46.2	72.8	12	87	55.2	1	1	1	1	1	1	1	1	1	0	1	2	1	0	1	0	0	2	1	1	0	0
240	6	9243	1	23.5.11	23.6.11	0	1989	1	0	38	9	10	3.47	33	1		7.2	71	43.5	0.6	11.5	80.3	47.6	82.4	15	92	89.7	0	1	0	1	0	1	1	1	1	1	1	1	1	1	1	1	0	2	1	1	1	0
241	6	9251	1	24.5.11	26.6.11	2	1985			42	5	8	3.3	36	2	מים מקוניאלים	7	66	43.5	23.8	8.85	72	46.2	57.1	11.8	84.5	73							1	1	1	1	1	1	1	1	1	0	0	2	1	1	0	0
242	6	9270	1	28.5.11	29.6.11	0	1983		0	39	9	9	2.96	34.5	1		7.2	66.5	42.6	28.8	9.6	76.8	45.8	49.6				0	1	1	1	1	2	1	1	1	1	1	1	1	0	0	0	0	2
243	6	9285	1	2.6.11	5.7.11	2	1988	1	0	38	9	10	2.73	34	1		7.4	65	42.3	59.4
244	6	9323	1	3.6.11	21.7.11	1	1990	1	0	39	9	9	2.87	33.5	1		8	66	43.3	69.6
245	6	9299	1	14.6.11	14.7.11	1	1978	2	1	40	9	10	3.08	36	2	RT HIP CLIC	7.66	64	45.2	77.9	10.1	76	49	62.3	12	84.5	67.9													1	0	1	0	0	2
246	6	9664	1	18.6.11	24.11.11	0	1987		0	39	9	10	3.32	33.5	1		7.2	64.5	42.4	54.4	9.4	72	46.3	79.8				1	1	1	1	1	1	1	1	1	1	1	1	1	1	1	1	0	2	1	1	0	0
247	6	9666	1	19.6.11	24.11.11	1	1987	1		39	9	10	3.42	34.5	1		8.4	68	44.2	65.5	9.2	74	46.5	37.7	12	83	85.5													1	0	1	0	0	2	1	1	0	0
248	6	9561	1	23.6.11	27.10.11	1	1985	1	0	39	9	10	3.5		1		7.55	70	43.7	14.2
249	6	9369	1	29.6.11	1.9.11	0	1983	1	0	40	9	10	2.94	33.6	2	פיסוק עודף	7.5	69	43.1	9.1	9.96	76	46.4	55.8	12.2	88	41.7	1	1	1	1	1	1	1	1	1	1	1	1	1	0	1	0	0	2	1	1	1	0
250	6	9456	1	30.6.11	27.9.11	1	1989	2		38	9	10	3.06	33	1		7.6	67.8	42.8	22.5	9.7	77	46.5	34.4	12.5	90	32.9	0	1	1	1	0	2	1	1	1	1	1	1	0	0	0	0	0	2	1	1	0	0
251	6	13073	1	4.7.11	18.7.11	0	1983	2	1	40	9	10	2.97	34.5	1		7.7	69	42.5	15.7	9.41	77	45	22				1	1	1	1	1	1	1	1	1	0	1	2	1	1	1	0	0	2
252	6	9395	1	8.7.11	8.9.11	2	1985			40	9	10	3.41	34	1		8.45	69.5	42.6	62.7	10.4	75.51	45	87.2										1	1	1	1	1	1	1	1	1	1	0	2
253	6	9955	1	20.7.11	26.9.11	1	1983			39	9	10	2.93	34	1		8.15	67	43.5	74.1	9.78	74.4	46	76.1				1	1	1	1	1	1	1	1	1	1	1	1	1	0	0	0	0	2	1	1	0	0
254	6	9482	1	22.7.11	4.10.11	0	1986	2		39	9	10	2.77	33.6	2	היפרבילירובינמיה, צפלומטומה. אשך לא בשק	9.6	69	44	95	11.5	80.5	46.5	81.3	14.3	94	56.8							1	0	0	1	1	2	1	1	1	0	0	2	1	1	0	0
255	6	9525	1	26.7.11	25.10.11	0	1980	1	0	40	9	10	3.66	37	1		8.7	71.5	45.8	38.4	10.25	77.5	48.3	56.1	14	90	83.1							1	1	1	1	1	1	1	1	0	0	0	2	1	1	0	0
256	6	9363	1	27.7.11	30.8.11	2	1993			40	1	1	4.04	35.5	1	אפגר נראה טעות ברישום	8.3	65	44	92.8	10.5	76.5	46.7	84.9	12.2	85	80.4							1	1	1	0	1	2	1	1	1	0	0	2
257	6	9466	1	2.8.11	2.10.11	2	1985		0	39	9	10	3.07	34	1		7.1	66.5	43.5	23.7					12.9			1	1	1	1	1	1	1	1	1	1	1	1							1	1	0	0
258	6	9515	1	4.8.11	11.10.11	0	1988		0	41	4	8	2.74	34	2	מים מקוניאלים	7.8	67	44	43.9	10.2	75.5	46	70.8				1	1	1	1	1	1	1	1	1	1	1	1	1	1	1	1	0	2	1	1	0	0
259	6	9412	1	12.8.11	13.9.11	1			0	37	9	10	2.63	34.5	1		7.95	67.8	45	42.1	10.5	75.5	48	68.8				0	1	1	0	0	2	1	1	1	0	1	2	1	0	0	0	0	2
260	6	9577	1	16.8.11	3.11.11	0	1989		0	39	9	10	3.76	36.1	1		8.8	71	46.5	49.8	10.59	80.2	48	48.8				0	1	1	1	1	2	1	1	1	1	1	1	1	0	1	0	0	2
261	6	9510	1	25.8.11	11.10.11	0	1987		1	39	9	10	5.01	38	1		9.2	72	44.8	59.3	10.73	80	47.5	56.8	15.5	91	97.2	1	1	1	1	1	1							1	1	0	0	0	2	1	1	1	0
262	6	9537	1	29.8.11	25.10.11	1	1985	1	0	40	8	9	2.38	32.5	1		7.5	66	43.7	39.4	10.5	76.5	46.8	74.5				0	1	1	0	0	2	1	1	1	1	1	1	0	0	0	0	0	2
263	6	9553	1	7.9.11	26.10.11	2	1993		1	38	9	10	3.54	33.5	1		8	67.8	45.3	45.1	11.3	78	49	88.4				1	1	1	1	1	1	1	1	1	1	1	1	1	0	0	0	0	2
264	6	9579	1	12.9.11	6.11.11	0	1976		0	39	9	10	2.86	34.5	1		7.4	65	42	47.9	8.9	75	45.5	16.3				1	1	1	1	0	2	1	1	1	1	1	1	1	1	1	0	0	2
265	6	9458	1	13.9.11	27.9.11	2	1985	1	0	38	8	9	1.92	31.5	1		6.8	63	42	51.3								1	0	0	0	1	2	1	1	1	1	1	1
266	6	9522	1	16.9.11	23.10.11	0	1981		0	41	9	10	2.99	35	1		7.4	67.5	43.5	16.3	9.7	79	47	20.1				1	1	1	1	1	1	0	0	0	0	0	2	0	0	0	0	0	2	1	1	0	0
267	6	9639	1	19.9.11	22.11.11	2	1986	1	1	41	3	9	3.35	32.5	1		7.9	67	45.7	62.1	10	75	48	79.4				0	1	1	0	0	2							1	1	1	0	0	2
268	6	9669	1	24.9.11	24.11.11	0	1982		1	40	9	10	3.34	36	1		7.4	66.5	45.2	26.7	8.17	72.5	47.1	8.6	11.3	87	18.5							1	1	1	1	1	1	1	1	1	0	0	2	1	1	1	0
269	6	9675	1	25.9.11	30.11.11	0	1989		0	38	8	9	3.97	38	1		7.9	67	47.7	50.1	9.55	75	50.6	45.3				0	0	1	0	0	2	0	0	0	0	0	2	0	0	0	1	0	2	1	1	1	1
270	6	9596	1	27.9.11	9.11.11	0	1987		0	39	8	10	3.28	34	1		8.7	72	45.4	32.9	10.5	80	47.8	46.4				1	1	1	1	1	1	1	1	1	0	1	2	1	0	0	1	0	2
271	6	9635	1	6.10.11	22.11.11	0	1993		0	40	9	10	3.2	33	1		8.4	68.2	45.1	63	8.57	75.5	47	5.9	11.4	85	42.7	0	1	1	1	0	2	1	1	1	0	1	2	1	1	1	0	0	2	1	1	0	0
272	6	9617	1	11.10.11	16.11.11	2	1987		0	39	9	10	2.73		1		7.15	66.5	43.5	14.7								1	1	1	1	1	1	0	0	1	1	1	2
273	6	9754	1	14.10.11	25.12.12	0	1985		1	38	9	10	3.18	34.5	1		7	64	43.5	36.9	10	74	47	75.3										1	1	1	1	1	1	1	0	1	0	0	2
274	6	9897	1	20.10.11	15.2.12	0	1990		1	38	9	10	3.27	32	1		9.8	68	43.3	98.6														1	1	1	0	1	2
275	6	9699	1	28.10.11	7.12.11	1	1990		1	40	9	10	3.48	36	1		7.7	67.5	44.1	45		78	47					0	1	1	1	0	2	1	1	0	1	1	2	1	0	0	0	0	2
276	6	9752	1	2.11.11	22.12.11	0	1984		0	39	9	9	3.36	34.5	1		7.56	64	43.5	72.5	9.43	74.5	47.4	44.2	13.5	83.5	99.1							1	1	1	1	1	1	1	1	1	0	0	2
277	6	9750	1	5.11.11	22.12.11	0	1970	1		40	9	10	3.47	35.5	1		8.22	68	44.5	55.5					12	87	45.5	1	1	1	1	1	1	1	1	1	0	1	2							1	1	0	1
278	6	9744	1	8.11.11	21.12.11	2	1990		1	40	9	10	3.19	34.5	1		8.5	66	44.9	91.8	11	76	47.6	94.8	16	86		0	1	1	0	0	2	1	1	1	1	1	1	1	1	1	0	0	2	1	1	1	0
279	6	9774	1	12.11.11	28.12.11	0	1988		0	38	9	10	2.75	34.5	1		6.5	64.3	43.1	17	8.39	74	46.5	18.2	11	85	36.1	1	1	1	1	1	1	1	1	1	1	1	1	1	1	1	0	0	2	1	1	0	0
280	6	9721	1	16.11.11	15.12.11	0	1990		0	40	9	10	3.07	35	1		7.7	65.5	42.1	69.2	10.15	75	44.7	83.7										1	1	1	1	1	1	1	0	1	0	0	2
281	6	9807	1	23.11.11	5.1.12	0	1988		1	38	9	10	3.02	35.5	1		9.2	67.5	44.8	96.2					13	90	60.7	1	1	1	1	1	1	1	1	1	1	1	1							1	1	1	1
282	6	9818	1	27.11.11	12.1.12	2	1989			40	9	10	3.3	34.5	1		7	65	43	23	9	73.2	46.3	35.7	11	84	36.6							1	1	1	0	1	2	1	0	0	0	0	2	1	1	1	1
283	6	9796	1	1.12.11	4.1.12	1	1991		0	39	9	10	3.14	34	1		7.9	67	44.5	50.1								1	1	1	1	1	1	1	1	1	1	1	1
284	6	9814	1	6.12.11	11.1.12	0	1992		0	39	9	10	3.05	36	1		10.4	71	45.2	98.4	14.5	81	48					0	1	1	1	1	2	1	1	1	1	1	1	1	1	1	1	0	2
285	6	9861	1	9.12.11	1.2.12	2	1985		0	40	9	10	3.33	35.5	2	mongolian spot	8.4	69.5	45	46.1	10.3	77	47.5	62.6				1	1	1	1	1	1	1	1	1	1	1	1	1	1	1	0	0	2
286	6	9847	1	10.12.11	30.1.12	0	1982		0	38	9	10	2.97	32	1		6.4	64	41	15.4								1	1	1	1	1	1	1	1	1	1	1	1
287	6	9830	1	15.12.11	25.1.12	1	1980	2	0	40	9	10	3.26	34	1		8.36	65.9	43.4	89.5	9.8	74	46.2	79.4				1	1	1	1	1	1	1	1	1	1	1	1	1	1	1	1	0	2
288	6	9835	1	19.12.11	26.1.12	1	1982	1		39	8	9	3.53	36	2	הצרות מסתם ריאתי.PES calcanus varus	8.6	71	44.4	38.8	10.5	80.8	47	39.5				0	1	1	1	0	2	1	1	1	1	1	1	1	1	1	1	0	2
289	6	9850	1	22.12.11	31.1.12	2	1978	2	0	40	7	10	3.19		1		7.4	66	41.9	46.3	8.95	74	44	43	11.8	88	36.5	1	0	0	0	1	2	1	1	1	1	1	1	1	1	1	1	1	1	1	1	0	0
290	6	9908	1	23.12.11	16.2.12	0	1988		0	41	9	10	3.85	35	2	היפוגליקמיה	8.7	68	45.2	79.4					13.7	91	66	1	1	1	1	1	1	1	1	1	1	1	1							1	1	0	0
291	6	9920	1	30.12.11	22.2.12	2	1989	2	0	34	9	10	2.25	32	2	low bitrh weight	7.3	66	43.5	27.3	9	73	46.2	37.7				1	1	1	1	1	1	0	0	0	0	0	2	1	1	1	0	0	2
21	8	13923	2	4.1.11	11.1.11	1	1985	2	1	40	9	10	3.206	35	2	G6PD	9.205	70	42.5	86.8	11.4	75	48	98.6	15	90	97.4	1	1	1	1	1	1	1	1	1	1	1	1	1	1	1	1	1	1	1	1	1	0
22	8	14040	2	8.1.11	2011-02-10	1	1986	2	0	41	9	10	3.14	35	1		7.25	66	41.5	24.6	10.3	73	45.5	90.2	14.5	85	99.7		1	1	1	1	1	1	1	1	1	1	1	1	1	1	1	1	1	1	1	1	0
23	8	13983	2	14.1.11	23.1.11	1	1986	3	1	40	9	10	3.118	33	1		7.5	69.3	42.2	17.1	9.67	77	44.3	51.1	12.5	91	34.3	1	1	1	1	1	1	1	1	1	1	1	1	1	1	1	1	1	1	1	1	1	1
24	8	14002	2	25.1.11	30.1.11	1	1974	2	1	39	9	10	3.122	35.5	1		9.59	70	45.3	90.7	11.7	78	47.5	94.5	16	90	99.6	1	1	1	1	1	1	1	0	1	1	1	2	1	1	1	1	0	1	1	1	1	0
25	8	14049	2	5.2.11	15.2.11	1	1985	2	1	38	9	10	2.66	32	2	hip click	6.3	64.5	39.5	8.3	8.83	70	42.6	74.8	12	87	57.3	1	1	1	1	1	1	1	0	1	1	1	2	1	1	1	1	1	1	1	1	1	1
26	8	14068	2	11.2.11	20.2.11	1	1973	2	1	40	9	10	3.49	32.3	1						10.82	79	45	79.9				1	1	1	1	1	1	1	1	1	1	1	1	1	1	1	1	1	1	1	1	1	0
27	8	14079	2	16.2.11	23.2.11	1	1982	3	0	41	9	10	2.75	35	2	פטוטרפיה	8.26	63	42.5	98					13.4	91	60.3	1	1	1	1	1	1													1	1	1	0
28	6	10706	2	26.2.10	4.11.12	1	1969	3	1	40	9	10	3.15	35	2	sacral sinus																														1	1	1	1
29	6	8211	2	25.3.10	28.4.10	1	1982	3	1	39	9	10	2.95	35	1		7.8	66.8	42.5	59	10.2	76.8	46.3	74.5	13			0	1	1	1	1	2	1	1	1	1	1	1	1	1	1	1	0	2	1	1	2	0
30	6	8315	2	5.5.10	9.6.10	1	1980	2	0	39	9	10	3.682	44	1		8.1	65.3	41.2	86.6	10.55	75.3	43.8	90.8	14	88	95	1	1	1	1	1	1	1	0	1	1	1	2	1	1	1	1	1	1	1	1	1	0
31	6	9022	2	31.12.10	30.3.11	1	1987	2	0	38	9	10	3.505	34	1		88	67	41.7	94														1	1	1	1	1	1	1	1	1	1	0	2	1	1	2	2
32	6	9469	2	28.8.11	2.10.11	2	1980	2	0	39	9	10	3.076	34.5	1		7.5	68	44.3	28.5								1	1	1	1	1	1	1	1	1	1	1	1
33	6	9804	2	2.12.11	5.1.12	1	1972	3	1	39	9	10	2.955	35	1		7	65.3	42.9	19.6	9.2	74	46.6	37.7	12	85	69.3	1	1	1	1	1	1	1	1	1	1	1	1	1	1	1	2	2	2	1	1	1	1
34	4	15320	2	3.1.10	4.2.10	1	1982	2	1	38	9	10	3.17	33.5	1		7.2	67	40.5	23.6	9.9	74	43	82.4	12.7	90	51.9	0	1	1	2	2	2	1	1	1	1	1	1	1	2	1	1	2	2	1	1	1	1
35	4	15240	2	5.1.10	11.1.10	1	1977	2	1	39	9	10	3.98	34	1		7.7	69	42	28.6	9.3	77	44.5	34.1	11.5	88	26.6	0	1	1	1	2	2	1	1	1	1	1	1	1	1	1	1	1	1	1	1	1	1
36	4	15278	2	4.1.10	28.1.10	1	1966	2	1	33			1.79	32	2	פגות	5.88	62	41.5	5.2	7.5	68.5	45	12.2	10.3	82.5	23.7	1	1	1	1	1	1	1	1	1	1	1	1	0	1	0	1	1	3	1	0	1	0
37	4	19427	2	16.2.10	18.4.10	1	1986	3	1	41	9	10	3.97	36.5	1		8.72	68	44	80.1	10.3	76	46.6	70.8				1	1	1	1	1	1	1	2	1	1	1	2	2	2	2	2	2	2	2	1	1	1
38	4	15423	2	23.2.10	7.3.10	1	1968	3	1	36	9	10	2.145	32	1		5.9	62.5	39.5	8.7	7.8	68	42.5	44.8	11	84.5	45.3	0	1	1	2	2	2	1	1	1	2	1	2	1	2	1	1	0	2	1	1	1	1
39	4	15501	2	15.3.10	25.3.10	1	1985	2	1	39	9	10	2.596	32	1		7.1	66	40.2	29	10.9	77	44.5	90.9	13.5	89	83.9	1	1	1	1	1	1	1	1	1	2	1	2	1	2	1	1	2	2	1	1	1	1
40	4	15566	2	25.3.10	26.4.10	1	1976	3	1	38	9	10	2.88	33	1		7.7	66	43	52.1	9.2	76	46.5	20.7	12.2	86	67.9	1	1	1	1	1	1	1	1	1	1	1	1	1	1	1	1	1	1	1	1	1	1
292	6	9052	2	8.3.11	10.4.11	1	1983	3	1	41	9	10	3.29	34	1		7.88	69	42.3	25-50	9.6	77	45.4	25-50	13	89.6	50-75	1	1	1	1	1	1	1	1	1	1	1	1	1	1	1	1	1	1	1	1	0	0
293	6	9023	2	12.3.11	30.3.11	1	1975	3	1	40	9	9	3.52	34	1		7	63	41.3	50-75					13	87	75-90	1	1	1	1	1	1
294	6	9155	2	23.4.11	1.6.11		1976	3	0	40	9	10	2.86	35	2	undescended testis	9.7	72.2	45.9	75-90	10.3	78	47.8	50-75				1	1	1	1	1	1	1	1	1	1	1	1	1	0	1	1	0	2
295	6	9161	2	26.4.11	2.6.11	1	1987	2	1	41	9	10	2.99	34	2	היפופלזיה של depresspor anguli oris muscle	5.9	65	42.6	מתחת ל 3														1	1	1	1	1	1
296	6	9339	2	5.6.11	3.8.11	1					9	10	2.87		1		8.58	69	43.5	50-75	10.5	76	46	75-90										1	1	1	1	1	1	1	0	1	1	0	2
297	6	9311	2	20.6.11	20.7.11	1	1979	3	0	40	9	10	3.33	35	1
298	6	9444	2	3.7.11	25.9.11		1980	3	1	41	8	10	3.78	36	2	הדרוצלה
299	6	9399	2	31.7.11	11.9.11	1	1970	1	1	41	9	10	3.62	41	1						10	76.5	45.5	69.3				1	1	1	1	1	1							1	1	0	0	0	2
300	6	9485	2	6.8.11	6.10.11		1979	3	1	39	9	10	2.93	33.5	1		7.35	69	42.2	13.7	10.35	76	44.8	83.7				1	1	1	1	1	1	1	1	1	1	0	2	1	1	1	1	1	1
301	6	9469	2	28.8.11	2.10.11		1980	2	0	39	9	10	3.07	34.5	1		7.5	68	44.3	28.5								1	1	1	1	1	1	1	1	1	1	1	1
302	6	9533	2	2.9.11	25.10.11	1	1988	2	0	38	9	10	3.28	34	1																			0	1	1	0	0	2
303	6	10674	2	19.9.11	19.10.11	1	1971	2	0	36	8	10	3.1	34.5	2	נשימות עם רטרקציות תת צלעיות, אוושה סיסטולית, הפוטוניה קלה	9.05	65.5	44	98.6	10.97	74	46.5	97.8				1	1	1	1	1	1	1	1	1	1	1	1	1	1	1	1	1	1
304	6	9619	2	15.10.11	16.11.11	1	1977	2	0	36	9	9	2.35	31.5	2	pre term	6.75	64	43.5	21.6	7.5	70.3	45.7	3.8	10	82	16.6	1	1	1	1	1	1	1	1	1	1	1	1	0	0	0	0	0	2	14	1	0	1
305	6	9629	2	23.10.11	22.11.11		1981	2	1	39	9	10	2.76	32	1		7.4	70	42.5	9.6	9.6	78	45.1	39.4	11.5	91	6.8	0	1	1	1	1	2	1	1	1	1	1	1	1	1	1	0	0	2	1	1	1	0
306	6	9755	2	26.10.11	25.12.11	1	1986	2	1	37	9	10	3.84	34.7	2	פוטוטרפיה term sepsisworkup	7.15	64.2	42.2	43.8								1	1	1	0	0	2
307	6	9781	2	1.12.11	3.1.12	1	1975	3	1	37	9	10	2.81	31.5	1		8	63.5	43	92.8	9.3	72.5	45.3	58.8				1	1	1	1	1	1	1	0	1	1	1	2	1	1	1	1	1	1
308	6	9804	2	2.12.11	5.1.12	1	1972	2	1	39	9	10	2.95	35	1		7	65.3	42.9	19.6	9.2	74	46.6	37.7	12	85	69.3	1	1	1	1	1	1	1	1	1	1	1	1	1	1	1	0	0	2	1	1	1	1
309	6	9805	2	3.12.11	5.1.12	1	1987	1	0	36	9	10	2.99	32.8	2	אנמיה. Feto maternal transfusion	8.5	69	45.5	58.3	10.25	78.7	48.2	45.9				1	1	1	1	1	1	1	1	1	1	1	1	1	0	1	1	1	2
310	6	12000	2	12.12.10	17.1.11	1	1970	2	1	40			2.8		1						7.3	71.5	44	3
311	6	9022	2	31.12.10	30.3.11	1	1976	2	0	38	9	10	3.5	34	1		8.88	67	41.7	94
312	6	10706	2	26.2.10	4.11.12	1	1969	3	1	40	9	10	3.15	35	2	term AGA. Sacral sinus. Systolic murmur
313	6	8323	2	29.4.10	14.6.10		1983	2	1	40	9	10	3.32	35.5	2	ASD, PFO	7.9	66	44.5	64.1	10.2	74	48.5	82.1				1	1	1	1	1	1	1	1	1	1	1	1	1	1	1	1	1	1
314	6	8329	2	3.5.10	16.6.10	1	1975	2	1	36	9	10	3.3	34	2	היפוגליקמיה, preterm, רספירטורי דיסטרס, ספסיס workup	8.25	67.7	42.6	61.2	11.6	77.5	46.8	94.6				1	1	1	1	1	1	1	1	1	1	1	1	1	1	1	1	1	1
315	6	8315	2	5.5.10	9.6.10	1	1980	2	1	39	9	10	3.68	34	1		8.1	65.3	41.2	86.6	10.55	75.3	43.8	90.8	14	88	95	1	1	1	1	1	1	1	0	1	1	1	2	1	1	1	1	1	1	1	1	1	0
316	6	8382	2	8.6.10	12.7.10	1	1968	3	1	38			3.67	36	2	congentical pneumonia					9.2	76	45.2	20.7																1	0	0	0	0	2	0	0	0	0
317	6	8595	2	16.7.10	10.10.10	1	1977	2	1	39	9	10	4.27	37.5	1		7.89	71	44.5	8.8	9.4	76	46.4	29	11.7	87	31.4	1	1	1	1	1	1	1	1	1	1	1	1	1	1	1	1	1	1
318	6	8456	2	23.7.10	1.8.10	1	1981	2	1	40	6	9	3.76	33.2	2	הנשמה באמבו. חשד שבר בקלוקולה	9.1	68.5	42.5	91.7	11.9	79.6	45.2	95.8				1	1	1	1	1	1	1	1	1	1	1	1	1	0	0	0	0	2
319	6	10673	2	23.9.10	31.10.10	1	1971	2	0	38	9	10	3.8	36.5	2	חשד ל kcen bew	9.15	70	44	97.8	11	78	46.5	89	15.5																					1	1	1	0
320	6	8675	2	18.10.10	31.10.10	1	1985	2	1	40	9	10	2.98	33	1		9.7	68.5	42.6	98	11	78.2	45.2	88.2				1	1	1	1	1	1	1	1	1	1	1	1	1	1	1	1	0	2
321	6	8780	2	16.11.10	14.12.10	1	1976	2	0	31	7	10	2.31	33.5	2	preterm הפוגליקמיה היפרבילירובינמיה	7.1	65.9	43.5	18.1	9.75	76.5	48	41.4										1	0	0	0	0	2	1	0	0	0	0	2
322	6	7966	2	7.10.09	2.12.09	1	1982	2	0	41	9	10	3.25	34	2	rerm AGA restrcted hip abduction	8.6	67.5	43	80.2														1	1	1	0	0	2
323	6	7769	2	19.10.09	4.11.09	1	1978	2	1	40	9	10	3.81	36.5	2	מונגוליאן ספוט	9.2	68.4	43.8	91.1	10.8	77.8	46.6	76.1				0	1	1	1	1	2	1	1	1	1	1	1	1	1	1	1	1	1	1	1	0	0
324	6	7843	2	21.10.09	6.12.09	1	1979	3	1	40	9	10	3.44	34	1		7.4	65.3	41.6	55.5								1	1	1	1	1	1
325	6	9263	2	22.10.09	11.3.10	1	1981	2	1	40			2.8		1		7.9	69.5	42	38.5	9.18	75	45	45.7
326	6	8054	2	21.11.09	15.2.10	1	1985	2	0	37	9	10	2.69	34	1		5.9	63.5	41.5	3.9	7.06	68.4	44	8.7	10.6	80.5	69.2							1	1	1	1	1	1	0	0	0	0	0	2	1	0	1	0
327	6	7891	2	23.11.09	23.12.09	1	1986	2	1	40	9	10	3.66	37	1		7.75	65	41.2	76.9	9.9	70.2	43.6	96.6	12.5	84.5	90	1	1	1	1	1	1	1	1	1	1	1	1	1	1	1	1	0	2	1	1	0	0
328	6	7983	2	29.11.09	20.1.10	1	1976	2	0	38	9	10	3.35	33	2	trisomia 21	6.7	63.2	41.1	41.8	10.2	72	43.7	95.5	14.4	88	97.5	0	0	0	0	0	0
329	6	7987	2	29.12.09	24.1.10	1	1981	2	0	38	9	10	3.74	35.5	1		7.5	68	43.5	16.1	8.8	74.7	45.5	14.8				0	1	0	0	1	2		1	1	1	0	1	2	1	1	1	1	1	1
330	6	8013	2	30.12.09	1.2.10	1	1975		1	40			3.3				8	67.5	42.8	61.6	10.35	75	44.8	88.3				1	1	1	1	1	1		1	0	1	1	1	2	1	0	1	1	1	2
331	6	7250	2	3.1.09	30.3.01	1	1987	2	0	40	9	10	2.76	33.5	2	rerm SGA asymertic	8.35	69	43.6	49.7					12	87	45.1							1	1	1	0	1	2							1	0	0	0
332	6	7133	2	21.1.09	8.2.09	1	1976	3	1	40	9	10	3.77	34	2	טכיפנאה חמצן פגיה הגבלה בפישוק	8.1	66.5	42.1	76.8	11	77.3	45	91.4	14			1	1	1	1	1	1	1	1	1	1	1	1	1	0	0	0	0	2	1	1	1	0
333	6	7212	2	2.2.09	11.3.09	1	1985	3	0	40	9	10	2.95	34	2	eritema sacral dimple, skin tag, hip click	7.6	66	42	57.9	9.8	74	45	79.4				1	1	1	1	1	1	1	1	1	1	1	1	1	1	1	1	1	1	1	1	1	0
334	6	7401	2	11.5.09	23.6.09	1	1980	2	0	40	9	10	2.82	34	2	טורטיקוליס, צהבת	6.7	64	42.2	19.5	8.5	75.5	45.5	4.6	9.9	82.5	11.2	1	1	1	1	1	1	1	1	1	1	1	1	1	1	1	1	1	0	1	1	1	0
335	6	7397	2	14.5.09	21.6.09	1	1966	1	1	40	9	10	3.21	33	1		6.8	66.2	39.2	92	8.1	73.3	42	12.7	9.8	84.5	5.1	1	0	1	0	0	2	1	1	1	1	1	1	1	0	0	1	0	2	0	0	0	0
336	6	7461	2	23.5.09	19.7.09	1	1984	2	0	42	9	10	3.35	33.5	1		8.3	68	42.3	60	9.8	75	45	57.6	11.7	86	44.1	1	1	1	1	1	1	1	1	1	1	1	1	1	1	1	1	1	1	1	1	0	0
337	6	7502	2	5.7.09	5.8.09	1	1982	2	1	39	8	10	2.94	33	1		6.75	65.9	41.3	13.8	12.5	76	44.2	99.8	10.3			0	1	1	0	1	2	0	0	0	1	1	2	0	0	0	0	0	2	1	1	0	0
338	6	7525	2	30.7.09	16.8.09	1	1970	2	0	39	9	10	2.99	34.5	2	term AGA jundice PFO	8	68	42.5	55.9	10.6	73	44.5	96.9				1	1	1	1	1	1	1	0	1	1	1	2	1	0	1	1	0	2
339	6	7585	2	8.8.09	9.9.09	1	1978	3	0	39	9	10	3.64	34.5	2	צפלוהמטומה משמאל	8.2	64	42.5	94	9.6	72.3	45.8	74.5				1	1	1	1	1	1	1	1	1	1	1	1	1	1	1	1	1	1
340	6	7737	2	25.9.09	28.10.09		1982	2	1	39	9	10	3.07	33.5	2	term AGA skin TAG	7.15	67	41	10.9	10	76	44.3	57.7				1	1	1	1	1	1	1	1	1	1	1	1	1	0	1	1	0	2
341	11	13016	2	13.8.11	22.8.11	1	1977	3	1	38	9	10	2.81	34	1		7.4	67.5	42.5	28.5	10.7	76	45.6	90.9	13.8	87	95.8	0	1	1	1	1	2	1	1	1	1	1	1	0	1	1	1	1	2	1	1	1	0
342	11	13126	2	10.9.11	11.10.11	1	1973	2	1	37	9	10	2.83	34	1		7.15	64	42	58.4	8.9	72.5	44.5	54.7	11.6	86	51.7	0	1	1	1	1	2	1	1	1	1	1	1	1	1	1	1	1	1	1	1	1	0
343	11	13106	2	14.9.11	3.10.11	1	1985	2		38	9	10	2.8	34	1		8	71	44.2	11.9								1	1	1	1	1	1	1	1	1	1	1	1
344	11	13167	2	28.10.11	7.11.11	1	1986	2	1	40	9	10	3.35	34.5	1		6.95	67	42.5	13.1	9.2	75.4	44.1	42.7				1	1	1	1	1	1	1	1	1	1	1	1	1	1	1	1	1	1	1	1	1	0
345	11	13225	2	2.11.11	4.12.11	1	1964	3	1	39	9	10	3.36	35.5	1		7.6	69.8	44.7	17.3	8.6	77	46	9.5				1	1	1	1	1	1	1	1	1	1	0	2
346	11	13287	2	7.11.11	5.1.12	1	1986	2	1	39	9	10	2.3	31.5	1		6.4	64	41.3	7.3	8.15	74.5	44	2.5				0	1	1	1	1	2	1	1	0	0	1	2	0	1	1	0	0	2
347	11	13284	2	30.11.11	5.1.12	1	1982	2	0	38	9	10	2.46	33	1		8.1	68	43.2	48.4								1	1	1	1	1	1	1	1	1	1	1	1
348	11	13291	2	1.12.11	5.1.12	1	1978	2	1	37	9	10	4.5	37.7	1		6.85	65.5	44.5	11.4	9.3	73	48.5	53.4				1	1	1	1	1	1	1	1	1	1	0	2	1	1	1	1	1	1
349	11	13309	2	29.12.11	12.1.12	1	1985	2	1	38	9	10	2.33	32.3	2	פיסוק עודף	6.65	64	41.5	27.8	8.15	72.3	44	20.7				1	1	1	1	1	1	1	1	1	1	1	1	1	1	1	1	0	2
350	11	13388	2	30.12.11	16.2.12	1	1966	2		31	5	7	1.59	29.5	1	תאום	6.75	64	42.7	21.6	8.8	73	46	27.8				0	0	1	1	0	2	0	1	0	0	1	2	0	1	1	1	0	2
351	11	12741	2	3.1.11	19.1.11	1	1987	2	1	40	9	10	3.29		1		7.57	67.6	42	23.6	9.4	76	44.1	29				1	1	1	1	1	1	1	1	1	1	1	1	1	0	1	0	0	2
352	11	12791	2	3.2.11	13.3.11	1	1978	3	1	41	9	10	3.21	34.8	1		6.8	67.5	42.5	6.3					11	85.5	19.3	1	1	1	1	1	1	1	1	1	1	1	1							1	1	1	1
353	11	12766	2	7.2.11	15.2.11	1	1978	2	0	40	9	10	3.07	33.5	1		7.53	70	43.6	5.2	9.4	78	46.4	15.6	12.3	88	46.6	1	1	1	1	1	1	1	1	1	1	1	1	1	1	1	1	1	1	1	1	1	0
354	11	12849	2	26.3.11	28.4.11	1	1978	2	1	37	9	10	2.78	33	1		7.65	66	43	48.9	9	72.3	45.5	45.4	12.8	84.5	92.8	1	1	1	1	1	1	1	1	1	1	1	1	1	1	1	1	1	1	1	1	1	0
355	11	12839	2	27.3.11	17.4.11	1	1990	2	0	41	9	10	2.67	33.5	1		8.8	67	46	90.2								1	1	1	1	1	1	1	1	1	1	1	1							1	1	1	0
356	11	12920	2	14.5.11	20.6.11	1	1976	2	1	40	9	10	4.16	37	1		7.7	69	44.2	28.6	8.6	76	46.5	13.9				1	1	1	1	1	1	1	1	1	1	1	1	1	1	1	1	1	1
357	11	12950	2	24.5.11	5.7.11	1	1975	2	1	40	9	10	2.61	32.5	1		7.35	68	43.3	10.7	9	75	46	20	12	87.5	40.3	1	0	1	1	1	2	0	1	1	1	1	2	1	1	1	1	1	1	1	1	1	1
358	11	12985	2	28.6.11	28.7.11	1	1977	2		41	9	10	3.19	34.5	2	HIP CLICK	6.35	65	41	7	8	74	43.6	7.3	10.4	81.5	49.4	1	1	1	1	1	1	1	1	1	1	1	1	1	1	1	1	1	1	1	1	0	0
359	11	13002	2	7.7.11	7.8.11	1	1984	2	1	41	9	10	3.85	36	1		8.7	72	44	32.9	10.1	75	47.5	70.9				1	1	1	1	1	1	1	1	1	1	1	1	1	1	1	1	1	1
360	11	13038	2	8.8.11	8.9.11	1	1983	2	0	36	9	10	2.35	32	1	תאום	7.25	63.5	42	61.7	9.6	71.5	45.6	81.2	11.3	82.5	67.7	1	1	1	1	1	1	0	0	1	1	0	2	1	1	1	1	1	1	1	1	1	0
361	11	12286	2	14.3.10	21.3.10	1	1974	2	1	40	9	10	3.24	33.5	2	הרחבה של אגן הכליה	8	69	42	44.5	9.1	73	44	59.6	12.3	87	66.2	1	1	1	1	1	1	1	1	1	1	1	1	1	0	1	1	1	2	1	1	1	0
362	11	12305	2	27.3.10	14.4.10	1	1985	2	0	37	9	10	3.53	35	1		7.8	66	42.5	58.3	8.85	71.5	44.5	46.5				1	1	1	1	1	1	1	1	1	1	1	1	0	0	0	0	0	3
363	11	12368	2	11.5.10	13.6.10	1	1975	2	1	39	9	10	2.55	33.5	1		9.5	68.5	43.3	96.7	13.3	79.5	46.3	99.8				1	1	1	1	1	1	1	1	1	1	1	1	1	1	1	1	1	1
364	11	12414	2	31.5.10	30.6.10	1	1987	2	1	40	9	10	3.56	34	1		7.95	85	42	84.3	10.5	76.5	46	84.9	12.2	88	52.9							1	1	1	1	1	1	1	1	1	1	1	1	1	1	1	0
365	11	12728	2	10.12.10	12.1.11	1	1974	3	1	40	9	10	3.36	34.5	1		8.3	70.5	43.7	28.6	10.25	77	46.5	60.4	14	91	76.5	1	1	1	1	1	1	1	1	1	1	1	1	1	1	1	1	1	1
366	11	12203	2	1.1.10	7.1.10	1	1987	2	1	41	9	10	3.32	36	2	צהבת שטופלה באור	7.94	67.5	45	45.5	10.2	75	47.3	74.8				1	1	1	1	1	1	1	1	1	1	1	1	1	1	1	1	1	1
367	11	12301	2	12.2.10	8.4.10	1	1974	1	0	36	9	10	2.99	35	1						10.4	75	47	89.3				1	1	1	1	1	1
368	11	12353	2	21.4.10	23.5.10	1	1979	2	1	40	9	10	3.38	36.9	1		9	70.5	45	66.2	10.65	76.5	47.5	79.6	13.5	88	85.9	1	1	1	1	1	1	1	1	1	1	1	1	0	0	1	1	0	2	1	1	1	0
369	11	12355	2	30.4.10	3.6.10	1	1980	3	1	38	9	10	3.22	33.5	1		7.1	65.5	40.9	35	8.6	72	43.8	44.5	10.8	82	61.4	1	1	1	1	1	1	1	1	1	1	1	1	1	1	1	1	1	1	1	1	1	1
370	11	12434	2	20.6.10	12.7.10	1	1993	2	0	38	9	10	3.26	34.5	1		9	68.3	44	86.9	11.5	77	47	64.6				1	1	1	1	1	1	1	1	1	1	1	1	1	1	1	1	1	1
371	11	12410	2	24.6.10	15.7.10	1	1981	2	0	38	9	10	3.42	35	1		8.55	71	45.5	36.1					13	91.5	34.7	1	1	1	1	1	1	1	1	1	1	1	1	1	1	1	1	1	1
372	11	12659	2	31.7.10	11.11.10	1	1991	2	0	40	9	10	3.3	36.5	1		7.4	69	45.6	6.6	8.57	75	48.5	7.3				1	1	1	1	1	1	0	0	0	1	1	2	0	0	0	0	0	3
373	11	12492	2	2.8.10	15.8.10	1	1981	2	1	37			2.75	32	1		7.3	64	42.6	66.9	9.15	72.3	453	68.1				1	1	1	1	1	1	1	1	1	1	1	1	1	1	1	1	1	1
374	11	12536	2	26.8.10	5.9.10	1	1974	2	1	37	9	10	3.06	33	1		7.65	67.5	43	42.2								1	1	1	1	1	1	1	1	1	1	1	1
375	11	12667	2	26.8.10	17.11.10	1	1987	2	0	41	9	10	3.41	34	1		8.15	67.5	42.5	69	9.7	76	45.5	61				1	1	1	1	1	1	1	1	1	1	0	1	1	1	1	1	1	1
376	11	12672	2	15.9.10	18.11.10	1	1979	2	1	38			2.32	32	1		7.5	67	42	26.2	8.9	76	44.8	11	12.1	87	51.5	0	1	1	1	0	2	1	0	1	0	1	2	0	0	0	0	0	2	1	1	1	0
377	11	12585	2	16.9.10	10.10.10	1	1973	2	1	41	9	10	3.12	33	1						10	78.2	45.5	79.4																1	1	1	1	0	2
378	11	12649	2	27.9.10	3.11.10	1	1981	3	1	40	9	10	3.83	37	1		7.7	72	44.7	2.4	9.6	80	46.5	11.7	11.2	87	15.3	1	1	1	1	1	1	1	1	1	1	1	1	1	0	1	1	1	2	1	1	1	0
379	11	14162	2	13.9.10	14.10.10	1	1980	2	0	41	8	9	3.61	35	1		6.93	63	42.2	59.4	9.6	72.5	45.7	83										0	1	1	1	1	2	1	1	1	1	1	1
380	11	12635	2	12.10.10	24.10.10	1	1983	2	0	41	9	10	3.29	34	1		9.1	68	44.3	91.1	10.45	75.5	46.4	79.8	12.7	87	73.8	1	1	1	1	1	1	1	1	1	1	1	1	1	1	1	1	1	1	1	1	1	1
381	11	12654	2	20.10.10	8.11.10	2	1979	2		38	9	10	3.08	32	2	טופלה בפוטו	7.15	65	40	44.5	9.5	72.5	42.5	79.6	11.8	83	84.8	1	1	1	1	1	1	1	1	1	1	1	1	1	1	1	1	1	1	1	1	1	0
382	11	12704	2	15.11.10	16.12.10	1	1975	2	0	41	9	10	3.56	33.5	1		7.45	65.5	42	55.7								1	0	1	0	1	2	1	1	1	1	1	1
383	11	12689	2	16.11.10	29.11.10	1	1982	2	1	39	9	10	2.9	34.5	1		7.7	65.5	43.7	59.4					12.4	87	63.4	1	1	1	1	1	1	1	0	1	1	0	2	1	1	1	1	1	1	1	1	1	0
384	11	12709	2	18.12.10	29.12.10	1	1988	2	0	40	9	10	3.02	32	1		8	66	41	77.4					13.2	90	68	1	1	1	1	1	1	1	1	1	1	1	1							1	1	1	0
385	11	11963	2	9.7.09	24.8.09	1	1989	2	0	37	9	10	3	35	1		9	69	44.3	87	10.75	77	47	88				1	1	1	1	1	1	1	0	1	1	1	2	1	1	1	1	1	1
386	11	11949	2	21.7.09	9.8.09	1	1992	2	0	39	9	10	2.86	33.5	1						10.4	75	45	89.3				1	1	1	1	1	1							1	1	1	1	1	1
387	11	11950	2	4.8.09	10.8.09	1	1971	2	0	38	9	10	2.34	33	1		7.07	65	42.1	27	8.5	72	45.3	23	11.3	83	63	0	1	1	1	1	2	1	1	1	1	1	1	0	1	1	1	0	2	1	1	1	0
388	11	12029	2	9.8.09	13.9.09	1	1983	3	1	39	9	10	3.67	35	1		7.85	67	43.5	47	10.1	78	47	44.8	10.5	89	43.8	1	1	1	1	1	1	1	1	1	1	1	1	1	1	1	1	1	1	1	1	1	0
389	11	12867	2	16.8.09	2.9.09	1	1978	2	1	39	9	10	2.89	32	1		7.2	67	45	12.6	9.3	75	45	33	12	87	45										1	1	1	1	1	1	1	1	1	1	1	1	0
390	11	12122	2	28.8.09	15.11.09	1	1989	2	0	38	9	10	3.4	34	1		7.6	69.5	43.5	11.4	10.1	78	47	44.8										1	1	1	1	1	1	1	1	1	1	1	1
391	11	12066	2	3.10.09	19.10.09	1	1972	3	1	40	9	10	3.31		1		6.35	65	40.5	7	7.65	73	43	4.2				1	1	1	1	1	1	1	1	1	1	1	1	1	1	1	1	1	1
392	11	12093	2	25.10.09	8.11.09	1	1982	2	0	39	9	10	3.43	35	1		7.6	64	42.5	80.8					13.3	84	98.1	1	1	1	1	1	1	1	1	1	1	0	2							1	1	1	1
393	11	13227	2	2.11.09	17.11.09	1	1979	2	1	41	9	10	3.55	36	2	שבר בקלבוקולה NEC	8.45	67	44	79.2	10.5	77	47	70.9				1	1	1	1	1	1	1	0	0	0	1	2	1	0	1		0	2
394	11	12342	2	17.11.09	5.1.10	1	1979	2	1	32	5	8	1.32	32		אינטובציה, הנשמה, DSA OFP	5.65	63	39.5	0.5	8	71.5	42.5	9.1				1	1	1	1	1	1	0	0	0	1	0	2	0	1	1	0	0	2
395	11	13341	2	1.1.09	30.1.12	1	1990	2	0	35	9	10	2.21	31	1		6.7	63	40.8	44.8	8.25	68	43	68.5
396	11	12133	2	14.1.09	9.11.09	1	1971	2	1	38			3.07		1						10.5	73	46	96.2	14.6	87	99													1	1	1	1	1	1	1	1	1	0
397	11	11712	2	14.2.09	8.3.09	1	1983	2	1	38	9	10	3.17		1		8	67	42.4	56.2	10.3	73.5	46	87.7				1	0	0	1	1	2	1	1	1	1	1	1	1	0	1	1	1	2
398	11	11731	2	11.3.09	19.3.09	1	1984	2	1	40	9	9	2.57	32.5	2	Asimetric SGA	6.45	63	42.5	29.1	7.95	72	44.6	15.3	10.35	83	30.5	1	1	1	1	1	1	1	1	1	1	0	2	1	1	1	1	1	1	1	0	1	0
399	11	15360	2	9.4.09	17.5.09	1	1977	2	1	39	9	10	3.41	34.5	1		7.75	68.3	42.8	24.8	9.7	77.2	45.4	32.8				1	1	1	1	0	2	1	1	1	1	1	1	0	0	1	0	0	2	1	0	1	0
400	11	11798	2	22.4.09	3.5.09	1	1969	2	1	42	8	8	3.77	35	1						10.4	74	46	92.7				1	1	1	1	1	1							1	1	1	1	1	1
401	11	11832	2	1.6.09	7.6.09	1	1970	2	0	41	9	10	3.64	34.5	1		9.6	70.5	43	88.2	11.57	79.5	45.8	87.8	14.5	90.5	89.7	1	1	1	1	1	1	1	0	1	1	0	2	0	1	1	1	0	2	1	1	1	1
402	11	11876	2	15.6.09	2.7.09	1	1991	2	0	39	9	10	2.9	33	1		7.6	63.5	41	85.2	9.95	75	45	77.8	11.6	86	50.6	1	1	1	1	1	1	1	0	1	1	1	2	0	1	1	1	1	2	1	1	1	0
403	11	11958	2	6.7.09	10.8.09	1	1985	2	1	40	9	10	3.66	34.5	1		7.07	74.3	42	49.3	9.2	73	44.5	64.1	12.5	83.5	93.6	1	1	1	1	1	1	1	0	1	1	1	2	0	1	1	1	1	2	1	1	1	0
404	11	11855	2	17.6.09	24.6.09	1	1975	2	0	40	9	10	3.54	35.5	1						11	79.5	46.3	81.8				1	1	1	1	1	1
405	4	17114	2	26.8.11	11.9.11	1	1988	2	0	37	9	10	2.62	33.5	1		6.45	66.5	40.5	3.4	7.9	73		8.8				1	1	1	1	1	1	1	0	1	1	1	2	1	1	1	1	1	1
406	4	17238	2	18.9.11	25.10.11	1	1979	3	1	42	9	10	3.23	34.3	1		7.4	68	41.5	12.3	8.8	76	44.5	8.5				1	1	1	1	1	1	1	1	1	0	1	2	1	0	1	1	0	2
407	4	17343	2	12.10.11	17.11.11	1	1986	2	1	39	9	10	2.69	32	2	V.SD	8.1	68.5	42.2	55.6	10.4	76	44.5	84.9				1	1	1	1	1	1	1	1	1	1	1	1	1	0	1	1	0	2
408	4	17342	2	30.10.11	16.11.11	1	1983	2	0	37	9	10	2.62	32	1		8	66	41.7	69.6	10.5	76	44.5	78	15	91	94	0	1	1	1	1	2	1	1	1	0	1	2	1	0	0	1	0	2	1	1	1	0
409	4	17505	2	14.11.11	20.12.11	1	1980	3	1	39	9	10	2.76	34.5	1		6.9	66	44	19.1	8.4	73	47	25.7	11	84.5	42.5	0	1	1	1	1	2	1	0	0	0	1	2	1	0	1	1	0	2	1	1	1	0
410	4	17444	2	27.11.11	8.12.11	1	1979	2	1	38	9	10	3.72		1		10.4	73	45.5	92	13.7	84.5	48.5	97.9				1	1	1	1	1	1	1	1	1	1	1	1	1	0	1	1	0	2
411	4	17482	2	28.11.11	18.12.11	1	1974	2	1	40	9	10	3.63	34.9	1		7.6	69	43	12.1	10	76	46	57.7	12.5	89	43.4	1	1	1	1	1	1	1	1	1	1	1	1	1	0	1	1	0	2	1	1	1	1
412	4	17593	2	10.12.11	15.1.12	1	1983	2	0	41	9	10	4.24	36	1		8.5	78	47	33.4	12.5	82	48	93.8				1	1	1	1	1	1	1	1	1	1	1	1
413	4	17543	2	14.2.11	1.1.12	1	1971	3	1	38	9	10	3.24	35.5	1		9.3	72	44.5	64.2					14.2	89	92.8	0	1	1	1	1	2	1	1	1	0	1	2
414	4	19222	2	22.12.11	24.4.13	1	1978	2	0	39	9	10	3.3	35.5	1		7.85	69.5	44.6	31.2	10.2	78	46.3	65.7				1	1	1	1	1	1	1	1	1	1	1	1	1	0	1	1	0	2
415	4	16476	2	2.1.11	3.2.11	1	1983	2	1	39	9	10	3.16	37.5	1		7.2	66	42.5	34.6	8.6	73	44.7	35				1	1	1	1	1	1	1	1	1	1	1	1	1	1	1	1	1	1
416	4	16537	2	3.2.11	27.2.11	1	1982	2	1	40	9	10	3.3	34	1		8.32	70	42	35.3	10	75.5	44.1	62.3	12.5	88	55.4	0	1	1	1	1	2	1	1	1	1	1	1	1	1	1	1	1	1	1	1	1	1
417	4	16583	2	1.3.11	17.3.11	1	1977	2	1	39	9	10	2.55	32.5	1		7.8	67.5	42	37.1	9.1	74.5	45	28.1				0	1	1	1	0	2	1	1	1	1	1	1	1	1	1	1	1	1
418	4	16612	2	10.3.11	28.3.11	1	1972	3	1	39	9	10	2.43	32.5	1		7.47	66	42.5	50.4	9.6	75	45.2	64.7				0	1	1	0	1	2	1	1	1	1	1	1	1	1	1	1	1	1
419	4	16782	2	7.4.11	26.5.11	1	1980	2	1	39	9	10	3.06	33	1		6.9	67.5	41.3	8.7								1	1	1	1	1	1	1	1	1	1	1	1
420	4	16798	2	30.4.11	1.6.11	1	1983	2	1	39	9	10	3.76	34.5	2	הפוספדיאס, כליה מאספת שמאלית כפולה	9.4	72	43.5	68.9	11.4	80	46	81.3	14.8	90	95	0	1	1	0	0	2	1	0	1	1	1	2	1	0	1	1	0	2	1	1	1	1
421	4	16877	2	12.6.11	22.6.11	1	1987	3	1	38	9	10	3.12	34	1		7.3	68	43	9.2	9.1	76	46	17	12	87	45.6	0	1	1	0	0	2	1	1	1	1	1	1	1	0	1	1	0	2	1	1	0	0
422	4	16934	2	29.6.11	10.7.11	1	1985	2	0	39	9	10	3.74	35.7	1		8.15	70.5	44.5	21.4	11.5	77	48.5	94.6	15	90	96.6	1	1	1	1	1	1	1	1	1	1	1	1	1	1	1	1	1	1	1	1	1	0
423	4	16995	2	22.7.11	4.8.11	1	1971	3	1	41	9	10	3.26	33.2	1		7	68	41.5	8.8	7.9	72.5	43	11				0	1	1	1	1	2	1	1	1	1	1	1	1	1	1	1	1	1
424	4	17126	2	14.8.11	15.9.11	1	1981	2	1	40	9	10	3.46	34	1						7.9	70.5	42.7	24.3				1	1	1	0	0	2							1	0	1	1	0	2
425	4	14409	2	19.4.09	19.5.09	1	1970	2	1	39	9	10	2.56	33	1		7.35	63	41.5	80.8	9.1	70	44	84	11.5	83	77.5	1	1	1	1	1	1	1	1	1	1	1	1	1	0	1	1	0	2	1	1	1	1
426	4	14336	2	23.4.09	6.5.09	1	1978	2		37	9	9	1.99	32	1		8.5	65	43.3	94.5								0	0	1	1	1	2	0	0	1	1	1	2
427	4	14470	2	16.5.09	31.5.09	1	1980	2	0	39	9	10	3.17	34	1		7	68	42.8	8.8	8.65	75	45.5	21.5				0	1	1	1	1	2	1	1	1	1	0	2	1	0	1	1	0	2
428	4	14618	2	7.6.09	2.7.09	1	1979	3	1	34	9	10	1.94	32	1		7.35	65	42	56.5								1	1	1	1	1	1	0	0	1	1	1	2
429	4	20017	2	13.6.09	5.7.09	1	1979	3	1	40	8	10	3.32	34.5	1		7.4	66	42.7	33.2	9.6	75.2	45.5	45.8				1	1	1	1	1	1	1	1	1	1	1	1	1	1	1	1	1	1
430	4	14728	2	9.7.09	21.7.09	1	1978	3	1	38	9	10	2.16		2	IUGR	5.85	63	39.4	4.8	6.65	73	41.5	2	8.5	84	2	0	1	1	1	1	2	1	0	1	0	1	2	1	1	1	1	1	1	1	1	1	1
431	4	14841	2	28.7.09	30.8.09	1	1974	2	1	36	8	9	2.14	33	1		6.9	66	45	19.1					12	87	56	0	1	1	0	0	2	1	0	1	1	1	2							1	1	1	1
432	4	14889	2	9.8.09	10.9.09	1	1982	2	1	38	9	10	3.62	37	1		9.6	69	45.5	95.6	11.8	81	49	86				1	1	1	0	0	2	0	0	1	0	1	2	1	0	1	1	0	2
433	4	14894	2	28.8.09	15.9.09	1	1979	2	1	41	9	9	3.71	35.5	1		8.55	69.5	43.5	54.7	11.35	77	47.5	92.8				1	1	1	1	0	2	1	1	1	1	1	1	1	0	1	1	0	2
434	4	14982	2	15.10.09	21.10.09	1	1979	3	1	37	9	10	3.13	33.5	1		7	68	42.5	8.8	9.05	74	45.5	48	13	87	86	1	1	1	1	1	1	1	1	1	1	1	1	1	0	1	1	1	2	1	1	1	1
435	4	13800	2	2.1.09	11.1.09	1	1978	2	1	40	9	10	2.9	33	1		7.85	65.5	42	76	10.07	74	44.5	86.7	13.5	84	98.8	1	1	1	1	1	1	0	1	1	1	1	2	1	1	1	1	1	1	1	1	1	0
436	4	13887	2	4.1.09	26.1.09	1	1984	3	1	40	9	9	3.5	35	1		8.6	69.5	43	69.7	12.1	81	47	94.5	13.5			1	1	1	1	1	1	1	1	1	1	1	1	1	1	1	1	1	1	1	1	1	1
437	4	13865	2	11.1.09	21.1.09	1	1976	2	1	40	9	10	3.09	33	1		7.8	66	42	68.8	9.35	73.5	43.2	66.4	11.5	83	77.3	1	1	1	1	0	2	1	1	1	1	1	1	1	0	1	1	0	2	1	1	1	1
438	4	13877	2	12.1.09	22.1.09	1	1970	3	1	40	9	10	2.89	32.5	1		5.95	67	40.5	0.2	8	77	44	1.5				1	1	1	1	1	1	1	1	1	0	1	2	1	1	1	1	1	1	1	1	1	0
439	4	13894	2	16.1.09	28.1.09	1	1980	2	0	39	9	9	3.3	34.6	1		7.8	66	41.5	68.5	9.8	74.5	44.5	76.1	12	86	65.7	0	1	1	0	0	2	1	1	1	1	1	1	1	0	1	1	1	2	1	1	1	0
440	4	14055	2	2.2.09	2.3.09	1	1972	3	1	36	9	10	3.1	32.5	1		6.95	66	40.5	21.4								1	1	1	1	1	1	1	1	1	1	1	1
441	4	14054	2	16.2.09	1.3.09	1	1973	2	0	40	5	7	2.73	34.5	1		7.85	67.5	44.3	40.1	9.85	73.5	46	73.8				1	1	1	1	1	1	1	1	1	1	1	1	1	0	0	1	0	2
442	4	14082	2	3.3.09	12.3.09	1	1978	3	1	37	6	9	2.85	33.5	1		7.75	68	44	28	10	79	47	32				1	1	1	1	1	1	1	1	1	1	1	1	1	1	1	1	1	1
443	4	14098	2	13.3.09	19.3.09	1	1977	2	1	38	9	10	2.9	32.5	1						8.8	71	43	64.5				1	1	1	1	1	1							1	1	1	1	0	2
444	4	14261	2	25.3.09	26.4.09	1	1979	2	1	39	9	10	3.06	33.5	1		7.6	68	44	20.4	9.65	73	45.5	70				1	1	1	1	1	1							1	0	1	1	0	2
445	4	15767	2	24.6.10	1.7.10	1	1973	2	1	37	9	10	2.74	32.5	1		6.8	65	41	13.6	9.1	77	45	11.8	11	83	49.6	1	1	1	1	1	1	1	1	1	1	1	1	1	0	1	1	0	2	1	1	1	1
446	4	15824	2	19.7.10	29.7.10	1	1972	3	1	37	7	8	2.59	33	2	ראה תיק רפואי	7.2	68	43	15.2	10	84.5	48.5	39.8	14.5	95	61.7	1	1	1	1	1	1							1	1	1	1	1	1	1	1	1	0
447	4	15973	2	4.8.10	12.9.10	1	1980	3	1	41	9	10	3.54	35.5	1		8	71	43.6	11.9	9.4	78.5	46.5	13.2				1	1	1	1	1	1	1	0	1	1	1	2	1	1	1	1	1	1
448	4	16112	2	12.8.10	14.10.10	1	1983	3	1	39	9	10	3.36	35	1						10.2	77.5	46	69.5				1	1	1	1	1	1							1	1	1	1	1	1
449	4	15999	2	2.9.10	16.9.10	1	1973	2	1	38	9	10	2.5	32	1		8.1	63	42	96.4	9.8	72.5	44	80.1	12	84	79	1	1	1	1	1	1	1	1	1	1	1	1	1	1	1	1	1	1	1	1	1	0
450	4	16169	2	25.9.10	31.10.10	1	1977	3	1	40	9	10	3.9	36	2	איוושה סיסטולית	7.35	70	42.8	8.4	10.4	83		29.5	13.5	92	58.4	1	1	1	1	1	1	1	0	1	1	1	2	1	0	1	1	1	2	1	1	1	1
451	4	16172	2	10.10.10	31.10.10	1	1982	2	1	38	9	10	2.97	33.2	1		7.75	66	43	66	8.9	73	45.5	50				1	1	1	1	1	1	1	1	1	1	1	1	0	1	1	1	1	2
452	4	16282	2	1.11.10	2.12.10	1	1979	2	1	38	9	10	3.2	32.5	2	בילירובינמיה	9.5	70	44	92.6					16	90	99.5	1	1	1	1	1	1	1	0	1	1	1	2	1	1	1	1	1	1	1	1	0	0
453	4	16312	2	29.11.10	13.12.10	1	1974	2	1	38	9	10	2.94	35.5	2	torticolis mild	7.9	69	44	24.6	8.85	75	46	14.7				0	1	1	1	0	2	1	1	1	1	1	1	1	1	1	1	1	1
454	4	16465	2	28.12.10	30.1.11	1	1971	3	1	38	9	10	3.5	34.5	1		6.75	65.5	43	17	8.5	73	45.5	30.2				0	1	1	1	1	2	1	1	1	0	1	2	1	0	1	0	1	2
455	4	15293	2	3.1.10	1.2.10	1	1987	2	0	39	9	10	4.04	37	1		9.95	70	45	96	11.5	78	48.4	92				0	1	1	0	1	2	0	1	1	1	0	2	1	1	0	1	0	2
456	4	15498	2	7.1.10	24.3.10	1	1972	2	1	39	8	10	3.47	34	1		8.2	70	43	28.9	10.3	78	45.7	54.2				0	1	1	1	1	2	1	1	1	1	1	1	1	1	1	1	1	1
457	4	15263	2	15.1.10	24.1.10	1	1976	2	1	41	9	10	3.5	36.5	2	LF. Hip click	6.9	65.2	43.6	16	8.6	72	46.6	28	11.3	82	73	1	1	1	1	1	1	1	1	1	1	1	1	1	1	1	1	1	1	1	1	1	1
458	4	15412	2	26.1.10	4.3.10	1	1981	2	1	40	9	10	3.82	25	1		7.3	65.5	41.8	47	8.9	71.5	44	64.3				1	1	1	1	1	1	1	1	1	1	1	1	1	1	1	1	0	2
459	4	15500	2	18.2.10	25.3.10	1	1978	3	1	39	9	10	2.96	33	1		8.25	66	42	81					12	82	91	1	1	1	0	0	2													1	1	1	1
460	4	15626	2	19.3.10	13.5.10	1	1974	3	1	38	9	10	3.54	35.5	1		7.15	65	42.4	31.7	9.65	73	46	70				0	1	1	1	0	2	1	1	1	1	1	1	1	1	1	1	1	1
461	4	15591	2	2.4.10	3.5.10	1	1973	3	2	39	9	10	3.05	34	1		6	64	41.5	1.1	7.75	71	44.2	5.7				0	1	1	0	0	2	1	1	1	1	1	1	1	0	1	1	0	2
462	4	15623	2	21.4.10	13.5.10	1	1979	2	1	39	9	10	2.94	33	1		8.15	70	42	26.4	9.7	77	44	34.4				1	1	1	1	1	1	1	1	1	1	1	1	1	1	1	1	1	1
463	4	15717	2	28.5.10	17.6.10	1	1982	3	1	39	9	10	2.97	33.5	1		8	68	43	56	9.7	79	46	35.4	13	91	51.1	1	1	1	1	1	1	1	1	1	1	1	1	1	1	1	1	1	1	1	1	1	0
464	4	15785	2	14.6.10	7.7.10	1	1980	3	1	39	9	10	3.49	34	1		7.35	65.5	42.5	37.1	9.25	73	46.5	50.8				1	1	1	1	1	1	1	1	1	1	1	1	1	0	1	1	0	2
465	8	15140	2	10.11.11	11.12.11	1	1988	2	1	39	8	9	3.88	36.5	2	PFO	9.4	70	45	86.2	11.45	78	48	91.2				1	1	1	1	1	1	1	0	1	1	1	2	1	1	1	1	1	1
466	8	15076	2	18.11.11	24.11.11	1	1990	2	1	40	9	10	3.35	34.5	2	PDO+PDA	7.05	62	41	79	9.15	70	44	85				1	1	1	1	1	1	1	1	1	1	1	1	1	1	1	1	1	1
467	8	15124	2	26.11.11	6.12.11	1	1986	2	1	41	9	10	3.15	33.8	1		8.6	69	42.5	74.3	10	77	45	65.5				1	1	1	1	1	1	1	1	1	1	1	1	1	1	1	1	1	1
468	8	15108	2	29.11.11	4.12.11	1	1978	3	1	38	9	9	2.46	33	2	IUGR	6.8	63	42.2	39.4	8.32	73	45	10				1	1	1	1	1	1	1	1	1	1	1	1	0	1	1	1	1	2
469	8	15142	2	5.12.11	12.12.11	1	1984	2	0	38	9	10	2.94	32.3	2	קרניוזינוסטוזיס	7.1	66.5	39	23.7								1	1	1	1	1	1	1	1	1	1	1	1
470	8	14686	2	12.7.11	14.8.11	1	1978	2	1	41	9	10	3.4	35.8	1		8.95	66.5	42.5	95								1	1	1	1	1	1	1	0	1	1	1	2
471	8	14696	2	17.7.11	17.8.11	1	1986	3	1	40	9	10	4.34	35.5	1						10.95	79	47	73.3				1	1	1	1	1	1	1	0	1	1	1	2	1	0	1	1	1	2
472	8	14694	2	30.7.11	17.8.11	1	1979	2	1	35	9	10	2.11	31.5	1		6.7	65	40.5	9.9	7.9	73	43	2.6				0	1	1	0	1	2	1	0	1	1	1	2	1	0	1	1	1	2
473	8	17769	2	9.8.11	11.9.11	1	1975	2	0	35	9	10	3.08	34.5	2	בילירובינמיה- טופל באור					9.15	71	45.5	78.6	9.65	81.8	3	1	1	1	1	1	1							1	0	1	1	0	2	1	1	1	0
474	8	14796	2	6.9.11	18.9.11	1	1982	3	1	38	9	10	3.52	36	1		8.72	70	43.2	70.3								1	1	1	1	1	1	1	1	1	1	1	1
475	8	14799	2	14.9.11	18.9.11	1	1985	2	1	38	9	10	3.57	34.5	1		7.05	66.5	43	21.3	9.15	76.5	46	31.4	11.83	87	48.8	1	1	1	1	1	1	1	1	1	1	1	1	0	0	0	1	0	2	1	0	0	0
476	8	14931	2	24.9.11	26.10.11	1	1978	3	0	42	9	10	4.93	37	1													1	1	1	1	1	1
477	8	14981	2	2.10.11	3.11.11	1	1991	2	1	38	9	10	3.14	35.5	1		8.95	69	43.5	79.6	11.65	78	46.5	93.9				1	1	1	1	1	1	1	1	1	1	1	1	1	1	1	1	1	1
478	8	14944	2	11.10.11	27.10.11	1	1987	2	1	41	9	10	4	35	1		8.1	68	42.5	61.2	10.37	76	45	84.2	13	87	79	1	1	1	1	1	1	1	1	1	1	1	1	1	1	1	1	1	1	1	1	1	0
479	8	14954	2	23.10.11	30.10.11	1	1979	3	1	39	9	10	4.08	37	1		7.92	66	44.3	74.1	10.76	78	48	83.8				1	1	1	1	1	1	1	1	1	1	1	1	1	1	1	1	1	1
480	8	14263	2	13.4.11	17.4.11	1	1984	3	0	39	9	10	3.12	34	1		8.9	68.5	43	87.6	10.15	76.5	46	74.8	12.5	86	78.4	1	1	1	1	1	1	1	1	1	1	1	1	1	1	1	1	1	1	1	1	1	1
481	8	14308	2	22.4.11	3.5.11	1	1986	2	1	37	9	10	2.24	32	1		6.3	62.5	41	26.8	7.55	70.5	44	11.3	9.7	81	24.6	0	1	1	1	1	2	1	1	1	1	1	1	1	1	1	1	1	1	1	1	1	1
482	8	14329	2	27.4.11	8.5.11	1	1981	3	1	40	9	10	3.26	34.5	1		7.55	67	41.8	42.5	9.3	75	45	51				1	1	1	1	1	1	1	1	1	1	1	1	1	1	1	1	1	1
483	8	14350	2	6.5.11	15.5.11	1	1989	3	1	40	6	10	2.72	33	1		7.52	66	41	53.3	9.64	75	43.5	66.3	13	87	85.4	1	1	1	1	1	1	1	1	1	1	1	1	1	1	1	1	1	1	1	1	1	0
484	8	14357	2	9.5.11	15.5.11	1	1988	2	1	38	9	10	2.54	33.2	2	IUGR	6.85	64.5	41.5	21	8.88	73	45	31.7	11	84	36.7	1	1	1	1	1	1	1	1	1	1	1	1	1	1	1	1	1	1	1	1	1	0
485	8	14407	2	17.5.11	25.5.11	1	1984	2	1	41	9	10	3.6	35	1		7.35	67	42	31.3	9.5	74.5	45	64.5				1	1	1	1	1	1	1	1	1	1	1	1	1	1	1	1	1	1
486	8	14432	2	25.5.11	29.5.11	1	1980	2	1	39	7	9	3.2	33.5	1		7.52	69	43	9.6	9.75	78	46.5	28.8	11.5	89	9.7	1	1	1	1	1	1	1	1	1	1	1	1	1	1	1	1	1	1	1	1	1	1
487	8	14473	2	3.6.11	9.6.11	1	1983	3	1	41	9	10	3.37	33.7	1		9.31	66	42	98.9	11.6	74	46	99.2				1	1	1	1	1	1	1	1	1	1	1	1	1	1	1	1	1	1
488	8	14555	2	7.6.11	29.6.11	1	1977	2	0	38	9	10	2.59	32.5	1		7.24	64	42.3	63.3	9.8	72	45.5	90				1	1	1	1	1	1	1	1	1	1	1	1	1	1	1	1	1	1
489	8	14602	2	29.6.11	14.7.11	1	1983	2	1	38	9	10	3.92	34	1		9.53	70	43.8	89.7	10.58	80	46	50.1				1	1	1	1	1	1	1	0	1	1	1	2	1	1	1	1	1	1
490	8	14011	2	15.1.11	2.2.11	1	1982	3	1	39	9	10	2.95	32.5	1		7.3	66	41	40.4	10.26	76	44	81.3				1	1	1	1	1	1	1	1	1	1	1	1	1	1	1	1	1	1
491	8	14056	2	23.1.11	15.2.11	1	1972	2	1	38	9	10	3.28	33.5	1		9.1	66	72	97.9	10.62	74.5	44.5	89.7				1	1	1	1	1	1	1	1	1	1	1	1	1	1	1	1	1	1
492	8	14103	2	27.1.11	27.2.11	1	1981	3	1	36	8	10	4.03	36	2	אקו לב-שנט קטן אל תוך עורק הריאה	8.22	71	44	20								1	1	1	1	1	1	1	1	1	1	1	1
493	8	14046	2	30.1.11	13.2.11	1	1966	2	1	35	9	10	3.02	34.4	1		9.75	69.5	44.5	95.3	12.35	79	48	97.8	15	87	99.5	1	0	0	0	1	3	1	1	0	0	1	2	1	1	1	1	1	1	1	1	1	1
494	8	14076	2	14.2.11	23.2.11	1	1984	3	1	39	9	10	3.84	34.5	1		8.2	69	42.5	55.3					12.5	88	62.5	1	1	1	1	1	1	1	1	1	1	1	1
495	8	16270	2	15.2.11	17.3.11	1	1985	3	1	38	9	10	3.84	36	1		9.14	70	44	78
496	8	14104	2	21.2.11	28.2.11	1	1978	2	0	37	9	10	3.22	35	1		7.55	67.5	44	23.2	10.5	76	46.5	78	13	87	81.2	1	1	1	1	1	1	1	1	1	1	1	1	1	0	1	1	1	1	2	1	1	0
497	8	18763	2	3.3.11	16.3.11	1	1986	2	1	37	9	10	2.69	33	1		7	65.6	41.3	16.5	8.4	73	44	12.2	10	82.1	16	1	1	1	1	1	1	1	1	1	1	1	1	1	1	1	1	1	1	1	1	1	0
498	8	14177	2	7.3.11	22.3.11	1	1980	3	1	37	9	10	2.82	34	1		8.14	66.4	42.5	71.8	10.2	73.5	44.5	85.3	12	86	56.9	1	1	1	1	1	1	1	1	1	1	1	1	1	1	1	1	1	1	1	1	1	0
499	8	14233	2	28.3.11	4.4.11	1	1976	3	1	38	9	10	2.57	33	1		7.5	65	43	54.4	9.05	72	44.8	51.5	11.4	84	55.7	1	1	1	1	1	1	1	1	1	1	1	1	1	1	1	1	1	1	1	1	1	0
500	8	13605	2	13.9.10	14.10.10	1	1976			36	9	10	2.8	34.3	1		5.28	57	44.6	45.5	6.42	62	48.2	30.6	9.1	69	98.5	0	1	1	1	1	3	0	0	0	1	1	3	0	1	0	0	0	3	0	0	0	0
501	8	13472	2	17.8.10	7.9.10	1	1986	3	1	40	9	10	2.54	31	1		6.05	61	41	33.4	7.58	70	44.5	15.6	9.1	79	19	1	1	1	1	1	1	1	1	1	1	1	1	1	1	1	1	1	1	1	1	1	1
502	8	13415	2	7.8.10	22.8.10	1	1979	2	1	38	9	10	2.88	34.3	1		7.88	67.7	43.5	39.2	9.4	75	45.8	37.8				1	1	1	1	1	1	1	1	1	1	1	1	1	1	1	1	1	1
503	8	13390	2	22.7.10	4.8.10	1	1975	2		35	7	9	2.74	33.5	1		6.98	66	41.5	22.8	8.76	73	45	43.4	11.4	82.5	77.7	1	1	1	1	1	1	1	1	1	1	1	1	1	1	1	1	1	1	1	1	1	0
504	8	13295	2	24.6.10	4.7.10	1	1972	2	1	40	9	10	3.64	35.5	1		8.1	72	43.5	20.9	9.75	83	46.5	9.9				1	1	1	1	1	1	1	1	1	1	1	1
505	8	13912	2	31.12.10	9.1.11	1	1980	2	0	39	9	10	3.3	35	1		7.6	72.3	42.6	5.2	10.9	80	46.2	75.7	15	95	75.5	1	1	1	1	1	1	1	1	1	1	1	1	1	1	1	1	1	1	1	1	1	1
506	8	13873	2	7.12.10	26.12.10	1	1989	2	1	40	9	10	3.89	34.2	1		9.48	70	43	92.4	11.45	81	45.5	84.7	14	91.5	78.3	1	1	1	1	1	1	1	1	1	1	1	1	1	1	1	1	1	1
507	8	13828	2	17.11.10	9.12.10	1	1987	3	1	40	9	10	3.13	34	1		7.4	63	42	82.7	9.55	72	45	84.3				1	1	1	1	1	1	1	1	1	1	1	1	1	1	1	1	1	1
508	8	13729	2	12.11.10	18.11.10	1	1983	2	1	36	9	10	2.93	33.5	2	בילירובינמיה טופל באור	8.6	71.4	44	34.2	10.7	81.5	46.5	42.3	14	93	57.4	1	1	1	1	1	1	1	1	1	1	1	1	1	1	1	1	1	1	1	1	1	1
509	8	13797	2	1.11.10	2.12.10	1	1980	2	1	40	9	10	4.28	35	2	ארוע של הכחלה השגחה בפגיה	9.1	69	44	89.5	11.6	78	45	96.3				1	1	1	1	1	1	1	0	1	1	1	2	1	1	1	1	1	1
510	8	13665	2	24.10.10	3.11.10	1	1976	3	1	38	9	10	2.32	31	2	היפרבילירובינמיה	6.65	65.2	41.5	7.2	8.5							1	1	1	1	1	1	1	1	1	1	1	1	1	1	1	1	1	1
511	8	13634	2	9.10.10	24.10.10	1	1984	2	1	40	9	10	3.92	33.5	1		8.52	68	42.5	79.7	9.85	80	46	83.8				1	1	1	1	1	1	1	1	1	1	1	1	1	1	1	1	1	1
512	8	13571	2	29.9.10	7.10.10	1	1975			39	9	10	2.52		1		6.72	63	40	46.1	8.84	73	43.8	47	11	86	26.4	1	1	1	1	1	1	1	0	1	1	1	2	1	1	1	1	1	1	1	1	1	1
513	8	13635	2	20.9.10	24.10.10	1	1972	2	0	40	9	10	3.17	33	1		7.4	69.5	41	4.7	9.15	77	44.5	13.2	10.58	80	1.6	1	1	1	1	1	1	1	1	1	1	1	1	1	1	1	1	1	1	1	1	1	0
514	8	13460	2	28.8.10	2.9.10	1	1985	2	1	40	9	10	2.83	33.5	1		6.65	63.5	40.5	34.4	8.69	74	43.5	30.6	11	85	36.8	1	1	1	1	1	1	0	0	1	1	1	2	1	1	1	1	1	1	1	1	1	0
515	8	13141	2	28.4.10	6.5.10	1	1986	3	1	39	9	10	3.7	34	2	בילירובינמיה טופלה באור	6.69	68	39.6	3	8.3	75	42.5	10.3	10.8	85	28.4	1	1	1	1	1	1	1	1	1	1	1	1	1	1	1	1	1	1	1	1	1	0
516	8	13285	2	28.5.10	28.6.10	1	1984	3	1	42	7	10	3.59	34.5	1		7.6	64	42.5	80.8								1	1	1	1	1	1	1	1	1	1	1	1
517	8	13276	2	23.6.10	27.6.10	1	1987	2	1	39	9	9	3.56	34	2	טונוס מופחת	7.45	68	41	26	9.5	77	43.8	30.9	12	88.5	39	1	1	1	1	1	1	1	1	1	1	1	1	1	1	1	1	1	1	1	1	1	1
518	8	13325	2	1.7.10	13.7.10	1	1971	3	1	37	9	10	2.88	34	1		7.69	68	43.9	25.4	8.8	77	47.6	5.4	11.15	86	22.8	1	1	1	1	1	1	1	1	1	1	1	1	1	1	1	1	1	1	1	1	1	1
519	8	13315	2	7.7.10	11.7.10	1	1986	2	0	39	9	10	3.02	33	1		7.23	66	40.7	23.5	8.65	74	43.2	14.2	11	85	25.5	1	1	1	1	1	1	1	1	1	1	1	1	1	1	1	1	1	1	1	1	1	0
520	8	13333	2	15.7.10	18.7.10	1	1986	2	1	40	9	10	2.85	34	1		7.75	68.5	42.5	22.5	9.4	76	44.5	29	12	87	45.2	1	1	1	1	1	1	0	0	1	1	1	2	1	1	1	1	0	2	1	1	1	0
521	8	13456	2	2.8.10	2.9.10	1	1979	2	1	38	9	10	3.58	34	1		7.95	68	45.5	53.2	9.9	76	45.5	69	12.5	88.5	58.4	1	1	1	1	1	1	1	1	1	1	1	1	1	1	1	1	1	1	1	1	1	1
522	8	13407	2	8.8.10	22.8.10	1	1977	3	1	41	9	10	3.84	35	1		9.65	67	42	99.2	10.5	74	44.5	94	12.87	84.5	94.5	1	1	1	1	1	1	1	1	1	1	1	1	1	1	1	1	1	1	1	1	1	0
523	8	13484	2	30.8.10	12.9.10	1	1981	3	1	40	9	10	3.55	36	2	PFO PDA אוושה סיסטולית	8.3	68.5	45	65.8	10.2	77.5	47.8	69.5				1	1	1	1	1	1	1	0	1	1	1	2	1	1	1	1	1	1	1	1	1	0
524	8	13503	2	5.9.10	16.9.10	1	1973	2	1	36	9	10	3.39	36	1		6.95	68	42	7.6	9.1	75	45.5	41.4				1	1	1	1	1	1	1	1	1	1	1	1	1	1	1	1	1	1
525	8	12787	2	1.1.10	6.1.10	1	1984	2	0	40	9	10	3	34	1		6.05	65	42.3	2.2	7.53	72	44.8	5.1	10.3	84	19.5	1	1	1	1	1	1	1	0	1	1	1	2	1	1	1	1	1	1	1	1	1	1
526	8	12845	2	10.1.10	24.1.10	1	1977	3	1	39	9	10	2.9	33	1		7.84	67.5	42.5	52.9	10.7	74	45.6	96				1	1	1	1	1	1	1	1	1	1	1	1	1	1	1	1	1	1
527	8	13004	2	17.1.10	16.3.10	1	1978	3	1	38	9	10	2.44	32	1		6.78	66	41.5	14.1	8.88	70	44.2	73.6				1	1	1	1	1	1	1	1	1	1	1	1	1	1	1	1	1	1
528	8	12894	2	25.1.10	4.2.10	1	1991	2	0	40	9	10	3.11	32.3	1		7.36	66	40.8	44.5	8.45	71	43	47				1	1	1	1	1	1	1	1	1	1	1	1	1	1	1	1	1	1
529	8	12921	2	31.1.10	15.2.10	1	1974	2	1	41	9	10	3.84	36	1		7.85	67	43	47	10	78	46.5	40	12.5	88.5	49.6	1	1	1	1	1	1	1	1	1	1	1	1	1	1	1	1	1	1	1	1	1	1
530	8	13014	2	15.2.10	21.3.10	1	1978	2	1	38	9	10	2.62	34	1										11	80.8	73.2																			1	1	1	1
531	8	13003	2	2.3.10	11.3.10	1	1969	3	1	41	9	10	3.3	35	1		6.64	68	41.5	2.5	8.32	75	44	11	11	85	37.3	1	1	1	1	1	1	1	1	1	1	1	1	1	1	1	1	1	1	1	1	1	1
532	8	17064	2	19.3.10	1.5.13	1	1989	2	0	40	9	10	2.84	35	2	KCLIC PIH TR	7.53	68	43	30	9.37	77	45.5	37.3	13.5	90	71.7
533	8	15253	2	28.3.10	27.4.10	1	1987		0	39	9	10	2.77	39	2		7.51	69	42.3	9.3	10	76	45.8	57.7	12.5	90	33.6	1	1	1	1	1	1	1	1	1	1	1	1	1	1	0	1	0	2	1	1	1	0
534	8	13109	2	17.4.10	27.4.10	1	1988	2	0	39	9	10	3.3	33.8	1		8.1	69	41	35.3	10.25	77	44	60.4				1	1	1	1	1	1	1	1	1	1	1	1	1	1	1	1	1	1
535	8	12860	2	25.12.09	27.1.10	1	1975	1	1	38	9	10	3.6	37	1		8.3	72	43	15.3	9.6	79	45.5	16.7				1	1	1	1	1	1	1	1	1	1	1	1	1	1	1	1	1	1
536	8	12672	2	17.11.09	6.12.09	1	1991	2	0	40	9	10	2.96	36	1		7.95	68	44	39.4								1	1	1	1	1	1	1	1	1	1	1	1
537	8	12581	2	1.11.09	8.11.09	1	1981	2	1	41	9	10	2.81	35.5	1		7.9	65.5	42.7	70.8	9.08	76	46	16.4	11.84	85.5	57	1	1	1	1	1	1	1	1	1	1	1	1	1	1	1	1	1	1	1	1	1	1
538	8	12472	2	28.9.09	13.10.09	1	1967	2	1	37	9	10	3.03	33	1		7.7	71	42.3	13	9.55	79	44.5	29				1	1	1	0	0	2	1	1	1	1	1	1	1	1	1	1	1	1
539	8	12392	2	7.9.09	15.9.09	1	1979	2	1	39	9	9	3.14	35	1		8.36	64.5	43.5	95.6	9.9	75	47	76.2	13	85	94.3	0	1	1	1	1	2	1	1	1	1	1	1	1	1	1	1	1	1	1	1	1	1
540	8	12335	2	24.8.09	31.8.09	1	1966	2	1	38	9	10	3.24	34.4	1		6.75	65.5	43	17	8.85	74	46	38	10.3	87	4.1	1	1	1	1	1	1	1	0	1	1	1	2	1	1	1	1	1	1	1	1	1	1
541	8	12297	2	11.8.09	23.8.09	1	1979	2	1	37	9	10	2.45	34	1		6.6	63	42.3	38.4	7.85	72	45	12.1				1	1	1	1	1	1	1	1	1	1	1	1	1	1	1	1	1	1
542	8	12330	2	4.8.09	30.8.09	1	1980	2	1	41	9	10	3.27	34.4	1		9.2	71	42	70.2	10.38	78	46.2	57.8	11.5	89	10.4	1	1	1	1	1	1	1	1	1	1	1	1	1	1	1	1	1	1	1	1	1	1
543	8	12220	2	9.7.09	21.7.09	1	1979	2	1	38	9	10	3.29	33.2	1		8.2	66.5	42.5	73.5	9.5	76	45.3	77.7				1	1	1	1	1	1	1	1	1	1	1	1	1	1	1	1	1	1
544	8	12172	2	29.6.09	5.7.09	1	1982	2	1	40	3	10	3.35	35	2	נזקקה למס' הנשמות השגחה בפגיה	7.02	64	41.2	50.5	9.17	72	44.5	71.5				1	1	1	1	1	1	1	1	1	1	1	1	1	1	1	1	1	1
545	8	12348	2	3.8.09	3.9.09	1	1976	2	1	40	9	10	3.58	35	1		7.34	69	43	5.4	8.75	75	45	11.7	11.6	85.5	45.9	1	1	1	1	1	1	1	1	1	1	1	1	1	1	1	1	1	1	1	1	1	0
546	8	12414	2	8.9.09	21.9.09	1	1985	2	1	40	8	10	3.05	35	1		7.4	65.5	43	52.8	8.61	73	35.5	10-25	11.1	85	40.5	1	1	1	1	1	1	1	1	1	1	1	1	1	1	1	1	1	1	1	1	1	1
547	8	13814	2	11.10.09	26.10.09	1	1981	2	1	40	10	10	3.38	34	1		7.48	67	42.5	25.7	10.42	78	45	59.6				1	1	1	1	1	1	1	1	0	1	1	2	1	1	1	1	1	1
548	8	11848	2	23.2.09	16.3.09	1	1973	2	1	38	9	10	3.28	34.5	1		7.2	66	43.5	22	9	73.5	46	32.7				0	1	1	1	1	2	1	1	1	1	1	1	1	1	1	1	1	1
549	8	12790	2	18.12.09	6.1.10	1	1977	3	1	41	9	10	3.4	33.5	1		6.72	65	41	20.3	8.68	73	43.8	43.8	12.5	86	80.8	1	1	1	1	1	1	1	1	1	1	1	1	1	1	1	1	1	1	1	1	1	0
550	8	12660	2	28.10.09	30.11.09	1	1985	2	1	37	9	10	2.31	31	1		6.81	65	40.5	25.3	8.9	74	43	40.6	11	85	36.7	1	1	1	1	1	1	1	1	1	1	1	1	1	1	1	1	1	1	1	1	1	0
551	8	12482	2	10.10.09	15.10.09	1	1983	2	1	41	9	10	3.33	36	1		8.12	70.5	44	20	10.7	77	46.8	78				1	1	1	1	1	1	1	1	1	1	1	1	1	1	1	1	1	1
552	8	12814	2	22.12.09	12.1.10	1	1985	2	1	41	3	5	3.18	36	2	טכיפניאה הונשם RDS	6.68	62	43.5	48.3	9.3	71	47	74.5	10.9	84	32.2	1	1	1	1	1	1	1	1	1	1	1	1	1	1	1	1	1	1	1	1	1	0
553	8	12808	2	31.12.09	11.1.10	1	1979	2	0	38	9	10	3.15	34	2	SKIN TRG באזור הסקרום	6.8	65	43	24.3	8.42	74	45	19.3	12	86	65.4	0	1	1	1	1	2	1	1	1	1	1	1	1	1	1	1	1	1	1	1	1	0
554	8	12759	2	8.12.09	24.12.09	1	1971	3	1	34	9	10	2.04	31.5	1		7.99	63.5	42.3	94.2	9.85	74.5	45	77.8				1	0	0	0	0	2	0	0	1	1	1	2	1	1	1	1	1	1
555	8	11663	2	5.1.09	11.1.09	1	1972	3	1	41	9	10	2.76	33.2	1		6.98	66	41.5	23.3	10	76	45	73				1	1	1	1	1	1	1	1	1	1	1	1	1	1	1	1	1	1
556	8	11685	2	15.1.09	20.1.09	1	1980	2	1	41	9	10	3.02	34	1		7.72	65	43	76	9.95	75	45.5	77.8	13.4	84	98.4	1	1	1	1	1	1	1	1	1	1	1	1	1	1	1	1	1	1	1	1	1	1
557	8	11889	2	22.3.09	1.4.09	1	1981	2	0	37	10	10	2.84	32	1		7.15	65	41.5	31.7	9.65	74.3	44	57.3	11	82	61	1	1	1	1	1	1	1	1	1	1	1	1	1	1	1	1	1	1	1	1	1	1
558	8	12112	2	11.5.09	14.6.09	1	1972	2	0	41	9	10	4.67	36.7	1		7.22	68	44	15.9	8.78	78	47	9.8	12	90	24.7	1	1	1	1	1	1	1	1	1	1	1	1	1	1	1	1	1	1	1	1	1	1
559	8	12051	2	17.5.09	27.5.09	1	1981	2	1	40	9	10	3.62	34	1		8.23	67	42	77.3	10.5	77	45	82.4	15	88	99.1	1	1	0	1	1	2	1	1	1	1	1	1	1	1	1	1	1	1	1	1	1	1
560	8	12789	2	25.12.09	6.1.10	1	1977	2	1	41	8	10	2.81	32.8	1		7.4	68	42	23.6	9.9	77.5	44.5	57.2	13	89	70	1	1	1	1	1	1	1	1	1	1	1	1	1	1	1	1	1	1	1	1	1	1
561	8	11797	2	18.1.09	18.2.09	1	1972	3	1	40	9	10	3.39	34	1		8.6	70	42.5	51.5	11.2	78	45	86.3	14	88	93.8	1	1	1	1	1	1	1	1	1	1	1	1	1	1	1	1	1	1	1	1	1	0
562	8	13539	2	14.3.09	20.4.09	1	1984	2	1	37	9	10	2.99	33.5	1						11.8	79	46	93.3																1	0	1	1	0	2
563	8	12066	2	17.5.09	31.5.09	1	1980	2	1	38	9	10	2.68	32.7	1		6.9	64	39.5	43	8.95	69	43	85.9	11.3	84	60.2	1	1	1	1	1	1	1	1	1	1	1	1	1	1	1	1	1	1	1	1	1	0
564	8	12173	2	16.6.09	5.7.09	1	1984	3	1	39	9	10	3.32	35.5	1		8.85	68	43	84.6	11.7	77	46	96.4				1	1	1	1	1	1	1	1	1	1	1	1	1	1	1	1	1	1
[truncated: 7 more columns]
